# Supplementary material for: Is a blunt sword pointless? Tooth wear impacts puncture performance in Tasmanian devil canines
Source: J Exp Biol. 2024 Jan 31;227(3):jeb246925. doi: 10.1242/jeb.246925 (PMC10917061; doi:10.1242/jeb.246925)
Supplement: Table S1. Specimen information for all canine teeth measured for this study including tooth wear category (from Pollock et al. 2021), and parameters measured: tooth height (mm), tooth width (mm), tooth robustness (tooth height/tooth width), tip sharpness: surface area 2 mm from tip (mm2), tooth volu [file jexbio-227-246925-TableS1.xlsx]

## Sheet: Table S1. - tooth wear
Species	Institution	Specimen ID	Model type	Jaw	Side	Tooth position	Tooth wear category (from Pollock et al. 2021)	Tooth height (mm)	Tooth width (mm)	Tooth robustness (tooth height/tooth width)	Tip sharpness: Surface area 2 mm from tip (mm2)	Tooth volume (mm3)	Tip sharpness: volume 5 mm from tip (mm3)		KEY
Sarcophilus.harrisii	NMV	NMVC6237	REAL	Upper	Right	URC	5	4.95	7.58	0.822259	55.5816	128.491	128.491		Wear state from Pollock et al. 2021
Sarcophilus.harrisii	NMV	NMVC6239	REAL	Upper	Right	URC	3	11.27	6.99	2.286	22.0723	219.289	54.151		1	Unworn
Sarcophilus.harrisii	NMV	NMVC6240	REAL	Upper	Left	ULC	2	13.05	7.84	2.48099	18.8532	270.557	47.386		2	Slight wear
Sarcophilus.harrisii	NMV	NMVC6242	REAL	Upper	Left	ULC	1	13.77	8.13	2.68945	13.299	280.393	36.2488		3	Moderate wear
Sarcophilus.harrisii	NMV	NMVC6244	REAL	Upper	Left	ULC	5	4.08	7.36	0.617247	48.2161	200	148.298		4	Heavy wear
Sarcophilus.harrisii	NMV	NMVC6250	REAL	Upper	Right	URC	4	10.71	7.46	2.07558	27.7923	263.976	61.6995		5	Extreme wear
Sarcophilus.harrisii	NMV	NMVC6251	REAL	Upper	Left	ULC	5	5.64	7.88	1.02359	39.8369	289	112.694		6	Damaged tooth
Sarcophilus.harrisii	NMV	NMVC6253	REAL	Upper	Left	ULC	3	8.67	7.46	1.61453	26.3864	181.095	71.246
Sarcophilus.harrisii	NMV	NMVC6254	REAL	Upper	Right	URC	2	11.61	7.19	2.30815	20.5542	224.328	49.842
Sarcophilus.harrisii	NMV	NMVC6256	REAL	Upper	Left	ULC	1	12.35	7.6	2.67896	13.3424	208.236	33.8375
Sarcophilus.harrisii	NMV	NMVC8857	REAL	Upper	Left	ULC	4	10.19	7.33	2.28475	29.4987	229.849	68.047
Sarcophilus.harrisii	NMV	NMVC10745	REAL	Upper	Left	ULC	2	12.98	7.6	2.69854	16.2153	253.827	42.039
Sarcophilus.harrisii	NMV	NMVC17712	REAL	Upper	Right	URC	3	10.92	7.56	2.17097	26.6479	237.87	65.138
Sarcophilus.harrisii	NMV	NMVC36422	REAL	Upper	Right	URC	3	11.18	7.03	2.32917	21.762	214.887	53.52
Sarcophilus.harrisii	TMAGA	TMAGA2819	REAL	Upper	Right	URC	2	11.6	7.35	2.37219	19.2321	209.629	46.447
Sarcophilus.harrisii	TMAGA	TMAGA2820	REAL	Upper	Right	URC	4	8.65	7.2	1.71287	34.2727	179.772	83.498
Sarcophilus.harrisii	TMAGA	TMAGA2823	REAL	Upper	Left	ULC	3	11.37	7.28	2.01954	21.7228	208.975	52.711
Sarcophilus.harrisii	TMAGA	TMAGA2824	REAL	Upper	Left	ULC	3	10.1	7.27	1.96117	24.4188	217.195	60.4336
Sarcophilus.harrisii	TMAGA	TMAGA2829	REAL	Upper	Left	ULC	3	10.59	8.04	2.12224	25.2332	225.489	63.815
Sarcophilus.harrisii	TMAGA	TMAGA2830	REAL	Upper	Right	URC	1	11.91	6.96	2.56129	15.1783	194.779	36.795
Sarcophilus.harrisii	TMAGA	TMAGA2831	REAL	Upper	Left	ULC	3	10.72	7.18	2.12277	20.8518	190.768	50.26
Sarcophilus.harrisii	TMAGA	TMAGA2832	REAL	Upper	Right	URC	4	8.29	6.57	1.54953	29.2701	163.532	76.309
Sarcophilus.harrisii	TMAGA	TMAGA2834	REAL	Upper	Right	URC	4	6.86	6.74	1.28947	27.8222	126.159	78.976
Sarcophilus.harrisii	TMAGA	TMAGA2839	REAL	Upper	Right	URC	4	7.85	6.52	1.48113	30.285	152.355	79.844
Sarcophilus.harrisii	TMAGA	TMAGA2840	REAL	Upper	Right	URC	2	11.24	6.89	2.39149	18.7316	193.998	45.689
Sarcophilus.harrisii	TMAGA	TMAGA2846	REAL	Upper	Right	URC	2	12.01	7.87	2.28762	19.3553	248.125	49.981
Sarcophilus.harrisii	TMAGA	TMAGA2849	REAL	Upper	Right	URC	4	9.92	7.25	2.01217	29.9624	201.403	70.511
Sarcophilus.harrisii	TMAGA	TMAGA2850	REAL	Upper	Left	ULC	2	11.42	7.39	2.38912	20.3206	224.715	50.6896
Sarcophilus.harrisii	TMAGA	TMAGA2851	REAL	Upper	Right	URC	2	11.04	7.43	2.22133	20.6244	202.405	46.75
Sarcophilus.harrisii	TMAGA	TMAGA2852	REAL	Upper	Left	ULC	3	10.82	7.43	2.21268	25.8548	231.931	65.964
Sarcophilus.harrisii	TMAGA	TMAGA2854	REAL	Upper	Right	URC	4	9.62	7.45	2.00835	31.7187	226.704	75.625
Sarcophilus.harrisii	TMAGA	TMAGA2857	REAL	Upper	Left	ULC	2	11.33	7.42	2.30754	20.5239	223.661	48.3852
Sarcophilus.harrisii	TMAGA	TMAGA27854	REAL	Upper	Right	URC	1	12.42	7.51	2.57676	12.6343	222.737	35.451
Sarcophilus.harrisii	AM	AM2758	REAL	Upper	Right	URC	2	10.72	7.11	2.31034	15.5796	170.737	39.97
Sarcophilus.harrisii	AM	AMP700	REAL	Upper	Right	URC	2	12.73	7.89	2.45279	17.5561	258.669	44.8877
Sarcophilus.harrisii	AM	AMS1224	REAL	Upper	Right	URC	2	11.82	7.09	2.62084	16.0421	210.967	40.2593
Sarcophilus.harrisii	AM	AMS1225	REAL	Upper	Right	URC	2	12.74	7.1	2.6214	16.5875	270.85	40.4719
Sarcophilus.harrisii	NMV	NMVC6232	REAL	Upper	Right	URC	3	13	8.01	2.5	19.452	276.164	48.254
Theoretical.tooth	MODEL	THEO_0	THEO	Upper	Left	ULC	6	13.47	8.13	2.66733	13.1013	280.393	36.2488
Theoretical.tooth	MODEL	THEO_5	THEO	Upper	Left	ULC	6	13.13	8.13	2.54457	16.6037	310.217	42.4767
Theoretical.tooth	MODEL	THEO_10	THEO	Upper	Left	ULC	6	12.62	8.13	2.37218	20.3538	293.678	50.6502
Theoretical.tooth	MODEL	THEO_15	THEO	Upper	Left	ULC	6	11.94	8.13	2.18282	24.1815	292.172	60.7035
Theoretical.tooth	MODEL	THEO_20	THEO	Upper	Left	ULC	6	11.21	8.13	1.98759	27.6246	282.64	70.3604
Theoretical.tooth	MODEL	THEO_30	THEO	Upper	Left	ULC	6	9.89	8.13	1.66218	32.2613	268.077	86.2831
Theoretical.tooth	MODEL	THEO_40	THEO	Upper	Left	ULC	6	8.11	8.13	1.29346	38.9429	242.804	108.597
Theoretical.tooth	MODEL	THEO_50	THEO	Upper	Left	ULC	6	6.86	8.13	1.05701	43.2064	216.466	125.992
