# Supplementary material for: Is a blunt sword pointless? Tooth wear impacts puncture performance in Tasmanian devil canines
Source: J Exp Biol. 2024 Jan 31;227(3):jeb246925. doi: 10.1242/jeb.246925 (PMC10917061; doi:10.1242/jeb.246925)
Supplement: Table S2. Tooth puncture performance values calculated for each replicate for all tooth models tested. Including Maximum force (N) and energy (Nmm), calculated from the full run (displacement 18 mm), run chopped to tooth height (displacement equivalent to tooth height (mm)), and run chopped to 5 mm  [file jexbio-227-246925-TableS2.xlsx]

## Sheet: Table S2. - tooth performance
Tooth Model	Specimen ID	Model type	Wear state	Tooth wear category (from Pollock et al. 2021)	MaxForce_R1_raw	MaxForce_R2_raw	MaxForce_R3_raw	MaxForce_average_raw	Energy_R1_raw	Energy_R2_raw	Energy_R3_raw	Energy_average_raw	MaxForce_R1_heightchop	MaxForce_R2_heightchop	MaxForce_R3_heightchop	MaxForce_average_heightchop	Energy_R1_heightchop	Energy_R2_heightchop	Energy_R3_heightchop	Energy_average_heightchop	MaxForce_R2_chop5mm	MaxForce_R3_chop5mm	MaxForce_average_chop5mm	Energy_R1_chop5mm	Energy_R2_chop5mm	Energy_R3_chop5mm	Energy_average_chop5mm	Puncture_R1	Puncture_R2	Puncture_R3	Puncture_R4	Puncture_R5	Puncture_R6	Tooth height (mm)	Tooth width (mm)	Tooth robustness (tooth height/ tooth width)	Tip sharpness: Surface area 2 mm from tip (mm2)	Tooth volume (mm3)	Tip sharpness: volume 5 mm from tip (mm3)
REAL_0	NMVC6256	REAL	W0	1	3.685	3.754	4.099	3.846	23.9477	24.2951	27.8354	25.3594	1.943	1.962	2.197	2.034	9.029	8.89473	10.6046	9.50943	0.3937	0.55	0.450967	0.705686	0.724714	1.16105	0.863818	Y	Y	Y	Y	Y	Y	12.35	7.6	2.67896	13.3424	208.24	33.8375
REAL_5	AMS1225	REAL	W5	2	4.073	4.012	3.998	4.02767	27.8075	27.0433	27.1846	27.3451	2.417	2.359	2.369	2.38167	12.3967	11.815	12.2375	12.1497	0.5047	0.5191	0.521767	1.11837	0.976387	1.09945	1.06474	Y	Y	Y	Y	Y	Y	12.74	7.1	2.6214	16.5875	270.85	40.4719
REAL_10	TMAGA2857	REAL	W10	2	3.951	4.148	4.027	4.042	26.9754	28.5654	27.265	27.6019	1.938	2.033	1.951	1.974	8.90766	9.47137	8.83816	9.0724	0.59	0.5444	0.5605	1.11508	1.21841	1.04007	1.12452	Y	Y	N	N	Y	Y	11.33	7.42	2.30754	20.5239	223.66	48.3852
REAL_15	TMAGA2824	REAL	W15	3	3.969	4.235	4.375	4.193	26.2169	28.9393	31.1492	28.7684	1.631	1.787	1.93	1.78267	6.41781	7.45	8.6954	7.52107	0.5815	0.6994	0.5862	0.747027	1.04635	1.53821	1.11053	N	Y	Y	N	Y	N	10.1	7.27	1.96117	24.4188	217.19	60.433
REAL_20	NMVC6250	REAL	W20	4	4.393	4.37	4.775	4.51267	31.0321	30.8324	35.0799	32.3148	2.081	2.044	2.374	2.16633	9.43154	9.38252	11.5263	10.1134	0.6663	0.833	0.715933	1.29405	1.33132	1.89706	1.50748	Y	N	N	N	N	Y	10.71	7.46	2.07558	27.7923	263.98	61.6995
REAL_30	TMAGA2854	REAL	W30	4	4.561	4.594	4.823	4.65933	31.1224	31.6657	33.5123	32.1001	1.699	1.704	1.787	1.73	6.45675	6.67497	7.06479	6.73217	0.8525	0.9485	0.819867	1.02753	1.13046	1.38795	1.18198	Y	Y	N	Y	N	N	9.62	7.45	2.00835	31.7187	226.7	75.625
REAL_40	NMVC6251	REAL	W40	5	5.227	5.376	5.723	5.442	36.5929	39.2942	42.2832	39.3901	1.714	1.899	2.048	1.887	5.9125	7.15	7.77	6.94417	0.9485	1.189	0.996667	1.07708	1.62366	1.7857	1.49548	N	N	N	N	N	N	8.699	7.88	1.57877	39.8369	289	112.694
REAL_50	NMVC6244	REAL	W50	5	5.916	5.822	5.728	5.822	46.3309	44.8526	43.4027	44.8621	1.627	1.53	1.485	1.54733	4.52	4.02	3.76	4.1	1.117	0.976	1.094	2.56076	2.19459	1.79163	2.18232	N	N	N	N	N	N	6.222	7.36	0.941301	48.2161	200	148.298
THEO_0	MODEL	THEO	W0	1	3.707	3.966	3.618	3.76367	24.1773	26.5014	23.3953	24.6913	2.323	2.506	2.294	2.37433	11.5557	13.13	11.4462	12.044	0.4745	0.3454	0.402933	0.666115	0.938523	0.580183	0.728274	Y	Y	Y	Y	Y	Y	13.47	8.13	2.66733	13.1013	280.39	36.2488
THEO_5	MODEL	THEO	W5	2	4.113	4.305	3.728	4.04867	28.414	29.9185	24.6866	27.673	2.682	2.857	2.435	2.658	14.6366	15.9056	12.6613	14.4012	0.6135	0.4105	0.527267	1.11794	1.33458	0.690358	1.04763	Y	Y	Y	Y	Y	Y	13.13	8.13	2.54457	16.6037	310.22	42.4767
THEO_10	MODEL	THEO	W10	3	4.009	4.068	4.234	4.10367	26.7092	27.815	29.6706	28.0649	2.363	2.378	2.546	2.429	11.5203	11.947	13.3402	12.2691	0.5348	0.6007	0.5303	0.810961	1.02546	1.23842	1.02494	Y	N	N	Y	Y	Y	12.62	8.13	2.37218	20.3538	293.68	50.6502
THEO_15	MODEL	THEO	W15	3	4.471	4.616	4.494	4.527	31.9126	33.4665	32.2988	32.5593	2.462	2.585	2.515	2.52067	12.5908	13.5325	13.0592	13.0608	0.7629	0.7373	0.7277	1.49325	1.74151	1.66532	1.63336	N	N	Y	N	N	Y	11.94	8.13	2.18282	24.1815	292.17	60.7035
THEO_20	MODEL	THEO	W20	4	4.103	4.542	4.509	4.38467	28.4302	32.5036	32.7347	31.2228	2.069	2.327	2.322	2.23933	9.40423	11.2532	11.5611	10.7395	0.7111	0.752	0.668833	0.92932	1.3867	1.7094	1.34181	N	N	N	Y	Y	N	11.21	8.13	1.98759	27.6246	282.64	70.3604
THEO_30	MODEL	THEO	W30	4	5.063	4.997	4.737	4.93233	37.7092	37.0146	33.3941	36.0393	2.247	2.147	1.933	2.109	10.2605	9.67965	7.95765	9.29926	0.876	0.7074	0.841833	2.16184	1.95427	1.26526	1.79379	N	N	Y	N	N	N	9.89	8.13	1.66218	32.2613	268.08	86.2831
THEO_40	MODEL	THEO	W40	5	5.233	5.575	5.257	5.355	39.8042	42.3585	38.7138	40.2921	1.864	1.973	1.799	1.87867	7.27242	7.65615	6.47684	7.13514	1.058	0.9136	0.9992	2.41653	2.52419	1.92096	2.28723	N	N	N	N	N	N	8.11	8.13	1.29346	38.9429	242.8	108.597
THEO_50	MODEL	THEO	W50	5	5.582	5.504	5.931	5.67233	42.7856	42.5328	46.5214	43.9466	1.687	1.642	1.828	1.719	5.46932	5.29396	6.24904	5.67077	1.062	1.208	1.108	2.21364	2.33404	2.91436	2.48734	N	N	N	N	N	N	6.86	8.13	1.05701	43.2064	216.46	125.992
			KEY
			MaxForce	Maximum force
			Energy	Calculated energy (area under the force vs. displacement curve)
			RX	Replicate number
			average	Averaged value from replicates
			raw	Untrimmed force trace data (displacement 18 (mm))
			HeightChop	Trimmed force trace data (displacement equal to tooth height (mm))
			chop5mm	Trimmed force frace data (displacement equal to 5 (mm))
