# Supplementary material for: Is a blunt sword pointless? Tooth wear impacts puncture performance in Tasmanian devil canines
Source: J Exp Biol. 2024 Jan 31;227(3):jeb246925. doi: 10.1242/jeb.246925 (PMC10917061; doi:10.1242/jeb.246925)
Supplement: Table S3. Statistical output for all regressions undertaken in this study between performance metric(s) and aspects of tooth shape. [file jexbio-227-246925-TableS3.xlsx]

## Sheet: Table S3. - regressions
Regression	Model type	Output	Significance
MaxForce_average_chop5mm ~ SurfArea_2	Real	F-statistic: 267.2 on 1 and 6 DF, p-value: 3.337e-06, R-squared: 0.978	*
Energy_average_chop5mm ~ SurfArea_2	Real	F-statistic: 27.14 on 1 and 6 DF, p-value: 0.001997, R-squared: 0.8189	*
MaxForce_average_chop5mm ~ SurfArea_2	Theo	F-statistic: 186.6 on 1 and 6 DF, p-value: 9.563e-06, R-squared: 0.9688	*
Energy_average_chop5mm ~ SurfArea_2	Theo	F-statistic: 99.73 on 1 and 6 DF, p-value: 5.838e-05, R-squared: 0.9432	*
MaxForce_average_chop5mm ~ Volume_5mm	Real	F-statistic: 94.07 on 1 and 6 DF, p-value: 6.892e-05, R-squared: 0.94	*
Energy_average_chop5mm ~ Volume_5mm	Real	F-statistic: 30.39 on 1 and 6 DF, p-value: 0.001497, R-squared: 0.8351	*
MaxForce_average_chop5mm ~ Volume_5mm	Theo	F-statistic: 165.6 on 1 and 6 DF, p-value: 1.354e-05, R-squared: 0.965	*
Energy_average_chop5mm ~ Volume_5mm	Theo	F-statistic: 93.24 on 1 and 6 DF, p-value: 7.069e-05, R-squared: 0.9395	*
MaxForce_average_heightchop ~ Height	Real	F-statistic: 14.63 on 1 and 6 DF, p-value: 0.008707, R-squared: 0.7092	*
Energy_average_heightchop ~ Height	Real	F-statistic: 39.4 on 1 and 6 DF, p-value: 0.0007603, R-squared: 0.8678	*
MaxForce_average_heightchop ~ Height	Theo	F-statistic: 48.71 on 1 and 6 DF, p-value: 0.0004303, R-squared: 0.8903	*
Energy_average_heightchop ~ Height	Theo	F-statistic: 61.27 on 1 and 6 DF, p-value: 0.0002296, R-squared: 0.9108	*
MaxForce_average_heightchop ~ Volume_wholetooth	Real	F-statistic: 3.096 on 1 and 6 DF, p-value: 0.129, R-squared: 0.3403
Energy_average_heightchop ~ Volume_wholetooth	Real	F-statistic: 1.478 on 1 and 6 DF, p-value: 0.2697, R-squared: 0.1977
MaxForce_average_heightchop ~ Volume_wholetooth	Theo	F-statistic: 119.3 on 1 and 6 DF, p-value: 3.492e-05, R-squared: 0.9521	*
Energy_average_heightchop ~ Volume_wholetooth	Theo	F-statistic: 124.1 on 1 and 6 DF, p-value: 3.122e-05, R-squared: 0.9539	*
MaxForce_average_heightchop ~ Robustness	Real	F-statistic: 9.171 on 1 and 6 DF, p-value: 0.02315, R-squared: 0.6045	*
Energy_average_heightchop ~ Robustness	Real	F-statistic: 20.92 on 1 and 6 DF, p-value: 0.003797, R-squared: 0.7771	*
MaxForce_average_heightchop ~ Robustness	Theo	F-statistic: 38.21 on 1 and 6 DF, p-value: 0.0008243, R-squared: 0.8643	*
Energy_average_heightchop ~ Robustness	Theo	F-statistic: 46.65 on 1 and 6 DF, p-value: 0.0004837, R-squared: 0.886	*
