# Supplementary material for: Is a blunt sword pointless? Tooth wear impacts puncture performance in Tasmanian devil canines
Source: J Exp Biol. 2024 Jan 31;227(3):jeb246925. doi: 10.1242/jeb.246925 (PMC10917061; doi:10.1242/jeb.246925)
Supplement: Table S4. Raw force trace output (displacement (mm) and force (N)) for each tooth model replicate. [file jexbio-227-246925-TableS4.xlsx]

## Sheet: Table S4 - raw force traces
ToothReplicate	Tooth model	Model type	Displacement (mm)	Force (N)
REAL_0_R1	REAL_0	REAL	4.2e-05	0.01254
REAL_0_R1	REAL_0	REAL	2.1e-05	0.0096
REAL_0_R1	REAL_0	REAL	0.00112	0.01761
REAL_0_R1	REAL_0	REAL	0.07256	0.00373
REAL_0_R1	REAL_0	REAL	0.2604	0.00907
REAL_0_R1	REAL_0	REAL	0.4656	0.0104
REAL_0_R1	REAL_0	REAL	0.6637	0.00107
REAL_0_R1	REAL_0	REAL	0.8633	0.01254
REAL_0_R1	REAL_0	REAL	1.064	0.0048
REAL_0_R1	REAL_0	REAL	1.263	0.01921
REAL_0_R1	REAL_0	REAL	1.462	0.03494
REAL_0_R1	REAL_0	REAL	1.662	0.04295
REAL_0_R1	REAL_0	REAL	1.861	0.04881
REAL_0_R1	REAL_0	REAL	2.06	0.07629
REAL_0_R1	REAL_0	REAL	2.26	0.08936
REAL_0_R1	REAL_0	REAL	2.459	0.1139
REAL_0_R1	REAL_0	REAL	2.659	0.1211
REAL_0_R1	REAL_0	REAL	2.859	0.1478
REAL_0_R1	REAL_0	REAL	3.058	0.1427
REAL_0_R1	REAL_0	REAL	3.258	0.1729
REAL_0_R1	REAL_0	REAL	3.457	0.199
REAL_0_R1	REAL_0	REAL	3.656	0.2278
REAL_0_R1	REAL_0	REAL	3.856	0.247
REAL_0_R1	REAL_0	REAL	4.055	0.2705
REAL_0_R1	REAL_0	REAL	4.254	0.2924
REAL_0_R1	REAL_0	REAL	4.454	0.3156
REAL_0_R1	REAL_0	REAL	4.654	0.3452
REAL_0_R1	REAL_0	REAL	4.853	0.3814
REAL_0_R1	REAL_0	REAL	5.053	0.4092
REAL_0_R1	REAL_0	REAL	5.253	0.4444
REAL_0_R1	REAL_0	REAL	5.452	0.4628
REAL_0_R1	REAL_0	REAL	5.651	0.498
REAL_0_R1	REAL_0	REAL	5.851	0.5327
REAL_0_R1	REAL_0	REAL	6.05	0.554
REAL_0_R1	REAL_0	REAL	6.25	0.5812
REAL_0_R1	REAL_0	REAL	6.45	0.6237
REAL_0_R1	REAL_0	REAL	6.649	0.6538
REAL_0_R1	REAL_0	REAL	6.848	0.6874
REAL_0_R1	REAL_0	REAL	7.048	0.7274
REAL_0_R1	REAL_0	REAL	7.248	0.765
REAL_0_R1	REAL_0	REAL	7.447	0.7976
REAL_0_R1	REAL_0	REAL	7.647	0.829
REAL_0_R1	REAL_0	REAL	7.846	0.8541
REAL_0_R1	REAL_0	REAL	8.046	0.9029
REAL_0_R1	REAL_0	REAL	8.246	0.9432
REAL_0_R1	REAL_0	REAL	8.444	0.9848
REAL_0_R1	REAL_0	REAL	8.644	1.029
REAL_0_R1	REAL_0	REAL	8.844	1.063
REAL_0_R1	REAL_0	REAL	9.043	1.098
REAL_0_R1	REAL_0	REAL	9.243	1.153
REAL_0_R1	REAL_0	REAL	9.442	1.188
REAL_0_R1	REAL_0	REAL	9.641	1.213
REAL_0_R1	REAL_0	REAL	9.841	1.264
REAL_0_R1	REAL_0	REAL	10.04	1.308
REAL_0_R1	REAL_0	REAL	10.24	1.358
REAL_0_R1	REAL_0	REAL	10.44	1.406
REAL_0_R1	REAL_0	REAL	10.64	1.443
REAL_0_R1	REAL_0	REAL	10.84	1.506
REAL_0_R1	REAL_0	REAL	11.04	1.544
REAL_0_R1	REAL_0	REAL	11.24	1.584
REAL_0_R1	REAL_0	REAL	11.44	1.647
REAL_0_R1	REAL_0	REAL	11.64	1.686
REAL_0_R1	REAL_0	REAL	11.84	1.754
REAL_0_R1	REAL_0	REAL	12.04	1.776
REAL_0_R1	REAL_0	REAL	12.24	1.834
REAL_0_R1	REAL_0	REAL	12.43	1.893
REAL_0_R1	REAL_0	REAL	12.63	1.943
REAL_0_R1	REAL_0	REAL	12.83	1.996
REAL_0_R1	REAL_0	REAL	13.03	2.058
REAL_0_R1	REAL_0	REAL	13.23	2.11
REAL_0_R1	REAL_0	REAL	13.43	2.167
REAL_0_R1	REAL_0	REAL	13.63	2.221
REAL_0_R1	REAL_0	REAL	13.83	2.284
REAL_0_R1	REAL_0	REAL	14.03	2.342
REAL_0_R1	REAL_0	REAL	14.23	2.4
REAL_0_R1	REAL_0	REAL	14.43	2.473
REAL_0_R1	REAL_0	REAL	14.63	2.535
REAL_0_R1	REAL_0	REAL	14.83	2.597
REAL_0_R1	REAL_0	REAL	15.03	2.656
REAL_0_R1	REAL_0	REAL	15.23	2.725
REAL_0_R1	REAL_0	REAL	15.43	2.774
REAL_0_R1	REAL_0	REAL	15.63	2.845
REAL_0_R1	REAL_0	REAL	15.83	2.92
REAL_0_R1	REAL_0	REAL	16.03	2.988
REAL_0_R1	REAL_0	REAL	16.22	3.063
REAL_0_R1	REAL_0	REAL	16.42	3.132
REAL_0_R1	REAL_0	REAL	16.62	3.187
REAL_0_R1	REAL_0	REAL	16.82	3.256
REAL_0_R1	REAL_0	REAL	17.02	3.317
REAL_0_R1	REAL_0	REAL	17.22	3.414
REAL_0_R1	REAL_0	REAL	17.42	3.471
REAL_0_R1	REAL_0	REAL	17.62	3.557
REAL_0_R1	REAL_0	REAL	17.82	3.627
REAL_0_R1	REAL_0	REAL	18	3.676
REAL_0_R1	REAL_0	REAL	18.03	3.685
REAL_0_R1	REAL_0	REAL	18.01	3.65
REAL_0_R1	REAL_0	REAL	18.01	3.648
REAL_0_R2	REAL_0	REAL	2.1e-05	0.00507
REAL_0_R2	REAL_0	REAL	6.4e-05	0.0016
REAL_0_R2	REAL_0	REAL	0.02215	0.01787
REAL_0_R2	REAL_0	REAL	0.1697	0.00774
REAL_0_R2	REAL_0	REAL	0.3751	0.00347
REAL_0_R2	REAL_0	REAL	0.5751	0.00267
REAL_0_R2	REAL_0	REAL	0.7746	0.0144
REAL_0_R2	REAL_0	REAL	0.9738	0.00507
REAL_0_R2	REAL_0	REAL	1.174	0.01067
REAL_0_R2	REAL_0	REAL	1.373	0.02321
REAL_0_R2	REAL_0	REAL	1.572	0.03761
REAL_0_R2	REAL_0	REAL	1.772	0.04268
REAL_0_R2	REAL_0	REAL	1.972	0.05655
REAL_0_R2	REAL_0	REAL	2.171	0.08483
REAL_0_R2	REAL_0	REAL	2.371	0.08696
REAL_0_R2	REAL_0	REAL	2.57	0.1094
REAL_0_R2	REAL_0	REAL	2.769	0.1224
REAL_0_R2	REAL_0	REAL	2.969	0.1406
REAL_0_R2	REAL_0	REAL	3.169	0.1603
REAL_0_R2	REAL_0	REAL	3.368	0.1881
REAL_0_R2	REAL_0	REAL	3.568	0.2254
REAL_0_R2	REAL_0	REAL	3.767	0.2278
REAL_0_R2	REAL_0	REAL	3.966	0.2486
REAL_0_R2	REAL_0	REAL	4.166	0.2683
REAL_0_R2	REAL_0	REAL	4.365	0.2865
REAL_0_R2	REAL_0	REAL	4.565	0.323
REAL_0_R2	REAL_0	REAL	4.765	0.3625
REAL_0_R2	REAL_0	REAL	4.964	0.3913
REAL_0_R2	REAL_0	REAL	5.163	0.3937
REAL_0_R2	REAL_0	REAL	5.363	0.4356
REAL_0_R2	REAL_0	REAL	5.563	0.4655
REAL_0_R2	REAL_0	REAL	5.761	0.502
REAL_0_R2	REAL_0	REAL	5.961	0.5447
REAL_0_R2	REAL_0	REAL	6.161	0.5767
REAL_0_R2	REAL_0	REAL	6.36	0.5996
REAL_0_R2	REAL_0	REAL	6.56	0.6349
REAL_0_R2	REAL_0	REAL	6.759	0.6735
REAL_0_R2	REAL_0	REAL	6.959	0.7013
REAL_0_R2	REAL_0	REAL	7.159	0.7413
REAL_0_R2	REAL_0	REAL	7.358	0.7672
REAL_0_R2	REAL_0	REAL	7.557	0.8088
REAL_0_R2	REAL_0	REAL	7.757	0.8445
REAL_0_R2	REAL_0	REAL	7.957	0.8856
REAL_0_R2	REAL_0	REAL	8.156	0.9365
REAL_0_R2	REAL_0	REAL	8.356	0.9643
REAL_0_R2	REAL_0	REAL	8.555	1.008
REAL_0_R2	REAL_0	REAL	8.754	1.028
REAL_0_R2	REAL_0	REAL	8.954	1.077
REAL_0_R2	REAL_0	REAL	9.154	1.129
REAL_0_R2	REAL_0	REAL	9.353	1.176
REAL_0_R2	REAL_0	REAL	9.553	1.214
REAL_0_R2	REAL_0	REAL	9.753	1.265
REAL_0_R2	REAL_0	REAL	9.952	1.303
REAL_0_R2	REAL_0	REAL	10.15	1.352
REAL_0_R2	REAL_0	REAL	10.35	1.402
REAL_0_R2	REAL_0	REAL	10.55	1.439
REAL_0_R2	REAL_0	REAL	10.75	1.502
REAL_0_R2	REAL_0	REAL	10.95	1.554
REAL_0_R2	REAL_0	REAL	11.15	1.588
REAL_0_R2	REAL_0	REAL	11.35	1.637
REAL_0_R2	REAL_0	REAL	11.55	1.689
REAL_0_R2	REAL_0	REAL	11.75	1.744
REAL_0_R2	REAL_0	REAL	11.95	1.795
REAL_0_R2	REAL_0	REAL	12.15	1.834
REAL_0_R2	REAL_0	REAL	12.35	1.913
REAL_0_R2	REAL_0	REAL	12.55	1.962
REAL_0_R2	REAL_0	REAL	12.74	2.01
REAL_0_R2	REAL_0	REAL	12.94	2.078
REAL_0_R2	REAL_0	REAL	13.14	2.124
REAL_0_R2	REAL_0	REAL	13.34	2.185
REAL_0_R2	REAL_0	REAL	13.54	2.239
REAL_0_R2	REAL_0	REAL	13.74	2.296
REAL_0_R2	REAL_0	REAL	13.94	2.378
REAL_0_R2	REAL_0	REAL	14.14	2.434
REAL_0_R2	REAL_0	REAL	14.34	2.506
REAL_0_R2	REAL_0	REAL	14.54	2.567
REAL_0_R2	REAL_0	REAL	14.74	2.619
REAL_0_R2	REAL_0	REAL	14.94	2.673
REAL_0_R2	REAL_0	REAL	15.14	2.741
REAL_0_R2	REAL_0	REAL	15.34	2.811
REAL_0_R2	REAL_0	REAL	15.54	2.879
REAL_0_R2	REAL_0	REAL	15.74	2.946
REAL_0_R2	REAL_0	REAL	15.94	3.024
REAL_0_R2	REAL_0	REAL	16.14	3.094
REAL_0_R2	REAL_0	REAL	16.34	3.151
REAL_0_R2	REAL_0	REAL	16.53	3.229
REAL_0_R2	REAL_0	REAL	16.73	3.314
REAL_0_R2	REAL_0	REAL	16.93	3.379
REAL_0_R2	REAL_0	REAL	17.13	3.45
REAL_0_R2	REAL_0	REAL	17.33	3.517
REAL_0_R2	REAL_0	REAL	17.53	3.599
REAL_0_R2	REAL_0	REAL	17.73	3.663
REAL_0_R2	REAL_0	REAL	17.93	3.748
REAL_0_R2	REAL_0	REAL	18.04	3.754
REAL_0_R2	REAL_0	REAL	18.01	3.748
REAL_0_R2	REAL_0	REAL	18	3.736
REAL_0_R2	REAL_0	REAL	18.01	3.724
REAL_0_R2	REAL_0	REAL	18.01	3.706
REAL_0_R3	REAL_0	REAL	2.1e-05	0.00187
REAL_0_R3	REAL_0	REAL	2.1e-05	0.00347
REAL_0_R3	REAL_0	REAL	0.00303	0.01174
REAL_0_R3	REAL_0	REAL	0.09592	0.01681
REAL_0_R3	REAL_0	REAL	0.291	0.01921
REAL_0_R3	REAL_0	REAL	0.4942	0.03148
REAL_0_R3	REAL_0	REAL	0.6935	0.05655
REAL_0_R3	REAL_0	REAL	0.8928	0.06455
REAL_0_R3	REAL_0	REAL	1.093	0.07549
REAL_0_R3	REAL_0	REAL	1.292	0.08162
REAL_0_R3	REAL_0	REAL	1.491	0.1
REAL_0_R3	REAL_0	REAL	1.691	0.135
REAL_0_R3	REAL_0	REAL	1.891	0.1398
REAL_0_R3	REAL_0	REAL	2.09	0.1494
REAL_0_R3	REAL_0	REAL	2.29	0.1862
REAL_0_R3	REAL_0	REAL	2.489	0.1915
REAL_0_R3	REAL_0	REAL	2.688	0.2129
REAL_0_R3	REAL_0	REAL	2.889	0.2467
REAL_0_R3	REAL_0	REAL	3.088	0.2579
REAL_0_R3	REAL_0	REAL	3.287	0.286
REAL_0_R3	REAL_0	REAL	3.487	0.3172
REAL_0_R3	REAL_0	REAL	3.686	0.3361
REAL_0_R3	REAL_0	REAL	3.885	0.3777
REAL_0_R3	REAL_0	REAL	4.085	0.3919
REAL_0_R3	REAL_0	REAL	4.284	0.4204
REAL_0_R3	REAL_0	REAL	4.484	0.4556
REAL_0_R3	REAL_0	REAL	4.683	0.4831
REAL_0_R3	REAL_0	REAL	4.883	0.5146
REAL_0_R3	REAL_0	REAL	5.082	0.55
REAL_0_R3	REAL_0	REAL	5.282	0.577
REAL_0_R3	REAL_0	REAL	5.482	0.6015
REAL_0_R3	REAL_0	REAL	5.68	0.645
REAL_0_R3	REAL_0	REAL	5.88	0.6847
REAL_0_R3	REAL_0	REAL	6.08	0.7066
REAL_0_R3	REAL_0	REAL	6.279	0.7354
REAL_0_R3	REAL_0	REAL	6.479	0.7746
REAL_0_R3	REAL_0	REAL	6.678	0.8184
REAL_0_R3	REAL_0	REAL	6.878	0.8635
REAL_0_R3	REAL_0	REAL	7.078	0.8989
REAL_0_R3	REAL_0	REAL	7.277	0.9336
REAL_0_R3	REAL_0	REAL	7.476	0.9862
REAL_0_R3	REAL_0	REAL	7.676	0.9982
REAL_0_R3	REAL_0	REAL	7.876	1.017
REAL_0_R3	REAL_0	REAL	8.075	1.089
REAL_0_R3	REAL_0	REAL	8.275	1.122
REAL_0_R3	REAL_0	REAL	8.474	1.16
REAL_0_R3	REAL_0	REAL	8.674	1.226
REAL_0_R3	REAL_0	REAL	8.873	1.262
REAL_0_R3	REAL_0	REAL	9.073	1.305
REAL_0_R3	REAL_0	REAL	9.272	1.356
REAL_0_R3	REAL_0	REAL	9.472	1.384
REAL_0_R3	REAL_0	REAL	9.672	1.442
REAL_0_R3	REAL_0	REAL	9.871	1.499
REAL_0_R3	REAL_0	REAL	10.07	1.542
REAL_0_R3	REAL_0	REAL	10.27	1.588
REAL_0_R3	REAL_0	REAL	10.47	1.642
REAL_0_R3	REAL_0	REAL	10.67	1.699
REAL_0_R3	REAL_0	REAL	10.87	1.745
REAL_0_R3	REAL_0	REAL	11.07	1.775
REAL_0_R3	REAL_0	REAL	11.27	1.847
REAL_0_R3	REAL_0	REAL	11.47	1.924
REAL_0_R3	REAL_0	REAL	11.67	1.971
REAL_0_R3	REAL_0	REAL	11.87	2.014
REAL_0_R3	REAL_0	REAL	12.07	2.057
REAL_0_R3	REAL_0	REAL	12.26	2.121
REAL_0_R3	REAL_0	REAL	12.46	2.197
REAL_0_R3	REAL_0	REAL	12.66	2.265
REAL_0_R3	REAL_0	REAL	12.86	2.3
REAL_0_R3	REAL_0	REAL	13.06	2.363
REAL_0_R3	REAL_0	REAL	13.26	2.414
REAL_0_R3	REAL_0	REAL	13.46	2.483
REAL_0_R3	REAL_0	REAL	13.66	2.554
REAL_0_R3	REAL_0	REAL	13.86	2.603
REAL_0_R3	REAL_0	REAL	14.06	2.675
REAL_0_R3	REAL_0	REAL	14.26	2.735
REAL_0_R3	REAL_0	REAL	14.46	2.807
REAL_0_R3	REAL_0	REAL	14.66	2.882
REAL_0_R3	REAL_0	REAL	14.86	2.931
REAL_0_R3	REAL_0	REAL	15.06	3.013
REAL_0_R3	REAL_0	REAL	15.26	3.084
REAL_0_R3	REAL_0	REAL	15.46	3.164
REAL_0_R3	REAL_0	REAL	15.66	3.234
REAL_0_R3	REAL_0	REAL	15.85	3.32
REAL_0_R3	REAL_0	REAL	16.05	3.386
REAL_0_R3	REAL_0	REAL	16.25	3.434
REAL_0_R3	REAL_0	REAL	16.45	3.52
REAL_0_R3	REAL_0	REAL	16.65	3.596
REAL_0_R3	REAL_0	REAL	16.85	3.677
REAL_0_R3	REAL_0	REAL	17.05	3.751
REAL_0_R3	REAL_0	REAL	17.25	3.836
REAL_0_R3	REAL_0	REAL	17.45	3.908
REAL_0_R3	REAL_0	REAL	17.65	3.981
REAL_0_R3	REAL_0	REAL	17.85	4.072
REAL_0_R3	REAL_0	REAL	18.02	4.099
REAL_0_R3	REAL_0	REAL	18.02	4.098
REAL_0_R3	REAL_0	REAL	18	4.097
REAL_0_R3	REAL_0	REAL	18.01	4.093
REAL_0_R3	REAL_0	REAL	18.01	4.073
REAL_5_R1	REAL_5	REAL	2.1e-05	0.0016
REAL_5_R1	REAL_5	REAL	0.00038	0.00587
REAL_5_R1	REAL_5	REAL	0.05601	0.03174
REAL_5_R1	REAL_5	REAL	0.2352	0.02721
REAL_5_R1	REAL_5	REAL	0.4406	0.01014
REAL_5_R1	REAL_5	REAL	0.6396	0.01761
REAL_5_R1	REAL_5	REAL	0.8393	0.03521
REAL_5_R1	REAL_5	REAL	1.038	0.04881
REAL_5_R1	REAL_5	REAL	1.238	0.07389
REAL_5_R1	REAL_5	REAL	1.438	0.09576
REAL_5_R1	REAL_5	REAL	1.637	0.1142
REAL_5_R1	REAL_5	REAL	1.837	0.1246
REAL_5_R1	REAL_5	REAL	2.037	0.1475
REAL_5_R1	REAL_5	REAL	2.235	0.1574
REAL_5_R1	REAL_5	REAL	2.435	0.1915
REAL_5_R1	REAL_5	REAL	2.635	0.2099
REAL_5_R1	REAL_5	REAL	2.834	0.2283
REAL_5_R1	REAL_5	REAL	3.034	0.2571
REAL_5_R1	REAL_5	REAL	3.234	0.295
REAL_5_R1	REAL_5	REAL	3.432	0.3158
REAL_5_R1	REAL_5	REAL	3.632	0.3358
REAL_5_R1	REAL_5	REAL	3.832	0.359
REAL_5_R1	REAL_5	REAL	4.031	0.4092
REAL_5_R1	REAL_5	REAL	4.23	0.4292
REAL_5_R1	REAL_5	REAL	4.43	0.4452
REAL_5_R1	REAL_5	REAL	4.63	0.4783
REAL_5_R1	REAL_5	REAL	4.829	0.509
REAL_5_R1	REAL_5	REAL	5.029	0.5415
REAL_5_R1	REAL_5	REAL	5.228	0.5727
REAL_5_R1	REAL_5	REAL	5.427	0.6143
REAL_5_R1	REAL_5	REAL	5.627	0.6453
REAL_5_R1	REAL_5	REAL	5.826	0.6653
REAL_5_R1	REAL_5	REAL	6.026	0.7031
REAL_5_R1	REAL_5	REAL	6.226	0.733
REAL_5_R1	REAL_5	REAL	6.425	0.776
REAL_5_R1	REAL_5	REAL	6.624	0.8253
REAL_5_R1	REAL_5	REAL	6.824	0.8568
REAL_5_R1	REAL_5	REAL	7.023	0.8765
REAL_5_R1	REAL_5	REAL	7.223	0.9192
REAL_5_R1	REAL_5	REAL	7.423	0.955
REAL_5_R1	REAL_5	REAL	7.622	1.008
REAL_5_R1	REAL_5	REAL	7.822	1.043
REAL_5_R1	REAL_5	REAL	8.022	1.095
REAL_5_R1	REAL_5	REAL	8.221	1.128
REAL_5_R1	REAL_5	REAL	8.42	1.184
REAL_5_R1	REAL_5	REAL	8.62	1.219
REAL_5_R1	REAL_5	REAL	8.819	1.263
REAL_5_R1	REAL_5	REAL	9.019	1.31
REAL_5_R1	REAL_5	REAL	9.219	1.363
REAL_5_R1	REAL_5	REAL	9.418	1.396
REAL_5_R1	REAL_5	REAL	9.617	1.442
REAL_5_R1	REAL_5	REAL	9.817	1.499
REAL_5_R1	REAL_5	REAL	10.02	1.545
REAL_5_R1	REAL_5	REAL	10.22	1.586
REAL_5_R1	REAL_5	REAL	10.42	1.641
REAL_5_R1	REAL_5	REAL	10.61	1.684
REAL_5_R1	REAL_5	REAL	10.81	1.732
REAL_5_R1	REAL_5	REAL	11.01	1.784
REAL_5_R1	REAL_5	REAL	11.21	1.85
REAL_5_R1	REAL_5	REAL	11.41	1.894
REAL_5_R1	REAL_5	REAL	11.61	1.968
REAL_5_R1	REAL_5	REAL	11.81	2.007
REAL_5_R1	REAL_5	REAL	12.01	2.062
REAL_5_R1	REAL_5	REAL	12.21	2.117
REAL_5_R1	REAL_5	REAL	12.41	2.191
REAL_5_R1	REAL_5	REAL	12.61	2.234
REAL_5_R1	REAL_5	REAL	12.81	2.284
REAL_5_R1	REAL_5	REAL	13.01	2.359
REAL_5_R1	REAL_5	REAL	13.21	2.417
REAL_5_R1	REAL_5	REAL	13.41	2.46
REAL_5_R1	REAL_5	REAL	13.61	2.535
REAL_5_R1	REAL_5	REAL	13.81	2.606
REAL_5_R1	REAL_5	REAL	14.01	2.65
REAL_5_R1	REAL_5	REAL	14.2	2.737
REAL_5_R1	REAL_5	REAL	14.4	2.786
REAL_5_R1	REAL_5	REAL	14.6	2.836
REAL_5_R1	REAL_5	REAL	14.8	2.898
REAL_5_R1	REAL_5	REAL	15	2.974
REAL_5_R1	REAL_5	REAL	15.2	3.05
REAL_5_R1	REAL_5	REAL	15.4	3.111
REAL_5_R1	REAL_5	REAL	15.6	3.172
REAL_5_R1	REAL_5	REAL	15.8	3.252
REAL_5_R1	REAL_5	REAL	16	3.331
REAL_5_R1	REAL_5	REAL	16.2	3.394
REAL_5_R1	REAL_5	REAL	16.4	3.464
REAL_5_R1	REAL_5	REAL	16.6	3.552
REAL_5_R1	REAL_5	REAL	16.8	3.635
REAL_5_R1	REAL_5	REAL	17	3.697
REAL_5_R1	REAL_5	REAL	17.2	3.79
REAL_5_R1	REAL_5	REAL	17.4	3.863
REAL_5_R1	REAL_5	REAL	17.6	3.937
REAL_5_R1	REAL_5	REAL	17.8	4.015
REAL_5_R1	REAL_5	REAL	17.99	4.06
REAL_5_R1	REAL_5	REAL	18.03	4.073
REAL_5_R1	REAL_5	REAL	18.01	4.06
REAL_5_R1	REAL_5	REAL	18.01	4.064
REAL_5_R2	REAL_5	REAL	2.1e-05	0.00747
REAL_5_R2	REAL_5	REAL	2.1e-05	0.00293
REAL_5_R2	REAL_5	REAL	2.1e-05	0.00267
REAL_5_R2	REAL_5	REAL	0.03601	0.004
REAL_5_R2	REAL_5	REAL	0.1999	0.01067
REAL_5_R2	REAL_5	REAL	0.4063	0.01894
REAL_5_R2	REAL_5	REAL	0.6058	0.02294
REAL_5_R2	REAL_5	REAL	0.8049	0.02134
REAL_5_R2	REAL_5	REAL	1.005	0.03948
REAL_5_R2	REAL_5	REAL	1.205	0.05842
REAL_5_R2	REAL_5	REAL	1.404	0.07576
REAL_5_R2	REAL_5	REAL	1.603	0.07816
REAL_5_R2	REAL_5	REAL	1.803	0.09496
REAL_5_R2	REAL_5	REAL	2.002	0.112
REAL_5_R2	REAL_5	REAL	2.202	0.1368
REAL_5_R2	REAL_5	REAL	2.401	0.1619
REAL_5_R2	REAL_5	REAL	2.601	0.1763
REAL_5_R2	REAL_5	REAL	2.8	0.2099
REAL_5_R2	REAL_5	REAL	3	0.2409
REAL_5_R2	REAL_5	REAL	3.199	0.2427
REAL_5_R2	REAL_5	REAL	3.398	0.2681
REAL_5_R2	REAL_5	REAL	3.598	0.2873
REAL_5_R2	REAL_5	REAL	3.797	0.3161
REAL_5_R2	REAL_5	REAL	3.997	0.3569
REAL_5_R2	REAL_5	REAL	4.197	0.3822
REAL_5_R2	REAL_5	REAL	4.396	0.4044
REAL_5_R2	REAL_5	REAL	4.595	0.4484
REAL_5_R2	REAL_5	REAL	4.795	0.4769
REAL_5_R2	REAL_5	REAL	4.994	0.5047
REAL_5_R2	REAL_5	REAL	5.194	0.5295
REAL_5_R2	REAL_5	REAL	5.394	0.55
REAL_5_R2	REAL_5	REAL	5.593	0.5895
REAL_5_R2	REAL_5	REAL	5.792	0.6269
REAL_5_R2	REAL_5	REAL	5.992	0.6551
REAL_5_R2	REAL_5	REAL	6.191	0.6933
REAL_5_R2	REAL_5	REAL	6.391	0.728
REAL_5_R2	REAL_5	REAL	6.591	0.7696
REAL_5_R2	REAL_5	REAL	6.79	0.8048
REAL_5_R2	REAL_5	REAL	6.989	0.837
REAL_5_R2	REAL_5	REAL	7.19	0.8824
REAL_5_R2	REAL_5	REAL	7.389	0.9181
REAL_5_R2	REAL_5	REAL	7.588	0.955
REAL_5_R2	REAL_5	REAL	7.788	1.003
REAL_5_R2	REAL_5	REAL	7.987	1.044
REAL_5_R2	REAL_5	REAL	8.187	1.083
REAL_5_R2	REAL_5	REAL	8.386	1.126
REAL_5_R2	REAL_5	REAL	8.586	1.174
REAL_5_R2	REAL_5	REAL	8.785	1.214
REAL_5_R2	REAL_5	REAL	8.985	1.253
REAL_5_R2	REAL_5	REAL	9.184	1.305
REAL_5_R2	REAL_5	REAL	9.384	1.361
REAL_5_R2	REAL_5	REAL	9.584	1.393
REAL_5_R2	REAL_5	REAL	9.783	1.454
REAL_5_R2	REAL_5	REAL	9.982	1.488
REAL_5_R2	REAL_5	REAL	10.18	1.524
REAL_5_R2	REAL_5	REAL	10.38	1.578
REAL_5_R2	REAL_5	REAL	10.58	1.641
REAL_5_R2	REAL_5	REAL	10.78	1.672
REAL_5_R2	REAL_5	REAL	10.98	1.733
REAL_5_R2	REAL_5	REAL	11.18	1.786
REAL_5_R2	REAL_5	REAL	11.38	1.835
REAL_5_R2	REAL_5	REAL	11.58	1.902
REAL_5_R2	REAL_5	REAL	11.78	1.945
REAL_5_R2	REAL_5	REAL	11.98	2.005
REAL_5_R2	REAL_5	REAL	12.18	2.063
REAL_5_R2	REAL_5	REAL	12.38	2.118
REAL_5_R2	REAL_5	REAL	12.58	2.18
REAL_5_R2	REAL_5	REAL	12.77	2.229
REAL_5_R2	REAL_5	REAL	12.97	2.298
REAL_5_R2	REAL_5	REAL	13.17	2.359
REAL_5_R2	REAL_5	REAL	13.37	2.404
REAL_5_R2	REAL_5	REAL	13.57	2.461
REAL_5_R2	REAL_5	REAL	13.77	2.533
REAL_5_R2	REAL_5	REAL	13.97	2.591
REAL_5_R2	REAL_5	REAL	14.17	2.633
REAL_5_R2	REAL_5	REAL	14.37	2.692
REAL_5_R2	REAL_5	REAL	14.57	2.786
REAL_5_R2	REAL_5	REAL	14.77	2.85
REAL_5_R2	REAL_5	REAL	14.97	2.911
REAL_5_R2	REAL_5	REAL	15.17	3.004
REAL_5_R2	REAL_5	REAL	15.37	3.057
REAL_5_R2	REAL_5	REAL	15.57	3.122
REAL_5_R2	REAL_5	REAL	15.77	3.176
REAL_5_R2	REAL_5	REAL	15.97	3.261
REAL_5_R2	REAL_5	REAL	16.17	3.326
REAL_5_R2	REAL_5	REAL	16.37	3.401
REAL_5_R2	REAL_5	REAL	16.57	3.466
REAL_5_R2	REAL_5	REAL	16.77	3.554
REAL_5_R2	REAL_5	REAL	16.96	3.64
REAL_5_R2	REAL_5	REAL	17.16	3.703
REAL_5_R2	REAL_5	REAL	17.36	3.77
REAL_5_R2	REAL_5	REAL	17.56	3.854
REAL_5_R2	REAL_5	REAL	17.76	3.94
REAL_5_R2	REAL_5	REAL	17.96	4.009
REAL_5_R2	REAL_5	REAL	18.04	4.012
REAL_5_R2	REAL_5	REAL	18.01	4.007
REAL_5_R2	REAL_5	REAL	18	3.998
REAL_5_R2	REAL_5	REAL	18.01	3.997
REAL_5_R2	REAL_5	REAL	18.01	3.977
REAL_5_R3	REAL_5	REAL	0	0.00267
REAL_5_R3	REAL_5	REAL	2.1e-05	0.00373
REAL_5_R3	REAL_5	REAL	2.1e-05	0.01894
REAL_5_R3	REAL_5	REAL	0.00581	0.01334
REAL_5_R3	REAL_5	REAL	0.1138	0.00293
REAL_5_R3	REAL_5	REAL	0.3135	0.0104
REAL_5_R3	REAL_5	REAL	0.5148	0.0096
REAL_5_R3	REAL_5	REAL	0.7143	0.02134
REAL_5_R3	REAL_5	REAL	0.9139	0.04055
REAL_5_R3	REAL_5	REAL	1.113	0.04881
REAL_5_R3	REAL_5	REAL	1.313	0.06375
REAL_5_R3	REAL_5	REAL	1.513	0.08696
REAL_5_R3	REAL_5	REAL	1.712	0.1107
REAL_5_R3	REAL_5	REAL	1.912	0.1376
REAL_5_R3	REAL_5	REAL	2.111	0.1502
REAL_5_R3	REAL_5	REAL	2.31	0.1624
REAL_5_R3	REAL_5	REAL	2.51	0.1891
REAL_5_R3	REAL_5	REAL	2.71	0.2201
REAL_5_R3	REAL_5	REAL	2.909	0.2369
REAL_5_R3	REAL_5	REAL	3.109	0.2657
REAL_5_R3	REAL_5	REAL	3.308	0.2828
REAL_5_R3	REAL_5	REAL	3.507	0.3028
REAL_5_R3	REAL_5	REAL	3.707	0.3116
REAL_5_R3	REAL_5	REAL	3.906	0.3585
REAL_5_R3	REAL_5	REAL	4.105	0.3884
REAL_5_R3	REAL_5	REAL	4.305	0.4257
REAL_5_R3	REAL_5	REAL	4.505	0.4503
REAL_5_R3	REAL_5	REAL	4.704	0.4684
REAL_5_R3	REAL_5	REAL	4.904	0.5034
REAL_5_R3	REAL_5	REAL	5.103	0.5191
REAL_5_R3	REAL_5	REAL	5.303	0.5719
REAL_5_R3	REAL_5	REAL	5.503	0.5983
REAL_5_R3	REAL_5	REAL	5.702	0.6346
REAL_5_R3	REAL_5	REAL	5.901	0.6533
REAL_5_R3	REAL_5	REAL	6.101	0.6933
REAL_5_R3	REAL_5	REAL	6.3	0.7472
REAL_5_R3	REAL_5	REAL	6.499	0.7613
REAL_5_R3	REAL_5	REAL	6.7	0.797
REAL_5_R3	REAL_5	REAL	6.899	0.8384
REAL_5_R3	REAL_5	REAL	7.098	0.8867
REAL_5_R3	REAL_5	REAL	7.298	0.9125
REAL_5_R3	REAL_5	REAL	7.498	0.955
REAL_5_R3	REAL_5	REAL	7.697	0.9886
REAL_5_R3	REAL_5	REAL	7.897	1.038
REAL_5_R3	REAL_5	REAL	8.096	1.085
REAL_5_R3	REAL_5	REAL	8.295	1.117
REAL_5_R3	REAL_5	REAL	8.495	1.152
REAL_5_R3	REAL_5	REAL	8.695	1.213
REAL_5_R3	REAL_5	REAL	8.894	1.244
REAL_5_R3	REAL_5	REAL	9.094	1.295
REAL_5_R3	REAL_5	REAL	9.293	1.341
REAL_5_R3	REAL_5	REAL	9.492	1.374
REAL_5_R3	REAL_5	REAL	9.692	1.422
REAL_5_R3	REAL_5	REAL	9.892	1.487
REAL_5_R3	REAL_5	REAL	10.09	1.527
REAL_5_R3	REAL_5	REAL	10.29	1.564
REAL_5_R3	REAL_5	REAL	10.49	1.632
REAL_5_R3	REAL_5	REAL	10.69	1.666
REAL_5_R3	REAL_5	REAL	10.89	1.738
REAL_5_R3	REAL_5	REAL	11.09	1.772
REAL_5_R3	REAL_5	REAL	11.29	1.822
REAL_5_R3	REAL_5	REAL	11.49	1.873
REAL_5_R3	REAL_5	REAL	11.69	1.93
REAL_5_R3	REAL_5	REAL	11.89	1.996
REAL_5_R3	REAL_5	REAL	12.09	2.051
REAL_5_R3	REAL_5	REAL	12.29	2.108
REAL_5_R3	REAL_5	REAL	12.48	2.153
REAL_5_R3	REAL_5	REAL	12.68	2.196
REAL_5_R3	REAL_5	REAL	12.88	2.262
REAL_5_R3	REAL_5	REAL	13.08	2.325
REAL_5_R3	REAL_5	REAL	13.28	2.369
REAL_5_R3	REAL_5	REAL	13.48	2.435
REAL_5_R3	REAL_5	REAL	13.68	2.515
REAL_5_R3	REAL_5	REAL	13.88	2.567
REAL_5_R3	REAL_5	REAL	14.08	2.622
REAL_5_R3	REAL_5	REAL	14.28	2.68
REAL_5_R3	REAL_5	REAL	14.48	2.757
REAL_5_R3	REAL_5	REAL	14.68	2.809
REAL_5_R3	REAL_5	REAL	14.88	2.878
REAL_5_R3	REAL_5	REAL	15.08	2.951
REAL_5_R3	REAL_5	REAL	15.28	3.012
REAL_5_R3	REAL_5	REAL	15.48	3.071
REAL_5_R3	REAL_5	REAL	15.68	3.139
REAL_5_R3	REAL_5	REAL	15.88	3.223
REAL_5_R3	REAL_5	REAL	16.08	3.29
REAL_5_R3	REAL_5	REAL	16.28	3.361
REAL_5_R3	REAL_5	REAL	16.47	3.436
REAL_5_R3	REAL_5	REAL	16.67	3.505
REAL_5_R3	REAL_5	REAL	16.87	3.581
REAL_5_R3	REAL_5	REAL	17.07	3.657
REAL_5_R3	REAL_5	REAL	17.27	3.75
REAL_5_R3	REAL_5	REAL	17.47	3.799
REAL_5_R3	REAL_5	REAL	17.67	3.901
REAL_5_R3	REAL_5	REAL	17.87	3.981
REAL_5_R3	REAL_5	REAL	18.03	3.998
REAL_5_R3	REAL_5	REAL	18.02	3.996
REAL_5_R3	REAL_5	REAL	18	3.972
REAL_5_R3	REAL_5	REAL	18.01	3.961
REAL_10_R1	REAL_10	REAL	4.2e-05	0.00507
REAL_10_R1	REAL_10	REAL	4.2e-05	0.01227
REAL_10_R1	REAL_10	REAL	2.1e-05	0.0136
REAL_10_R1	REAL_10	REAL	0.02202	0.02374
REAL_10_R1	REAL_10	REAL	0.1692	0.01494
REAL_10_R1	REAL_10	REAL	0.3752	0.0096
REAL_10_R1	REAL_10	REAL	0.5749	0.00987
REAL_10_R1	REAL_10	REAL	0.7746	0.01947
REAL_10_R1	REAL_10	REAL	0.9738	0.0016
REAL_10_R1	REAL_10	REAL	1.174	0.03121
REAL_10_R1	REAL_10	REAL	1.373	0.06189
REAL_10_R1	REAL_10	REAL	1.572	0.08322
REAL_10_R1	REAL_10	REAL	1.772	0.1011
REAL_10_R1	REAL_10	REAL	1.972	0.1115
REAL_10_R1	REAL_10	REAL	2.171	0.1491
REAL_10_R1	REAL_10	REAL	2.37	0.1742
REAL_10_R1	REAL_10	REAL	2.57	0.179
REAL_10_R1	REAL_10	REAL	2.769	0.2067
REAL_10_R1	REAL_10	REAL	2.969	0.2654
REAL_10_R1	REAL_10	REAL	3.169	0.2838
REAL_10_R1	REAL_10	REAL	3.368	0.3076
REAL_10_R1	REAL_10	REAL	3.567	0.3118
REAL_10_R1	REAL_10	REAL	3.767	0.3356
REAL_10_R1	REAL_10	REAL	3.966	0.3585
REAL_10_R1	REAL_10	REAL	4.166	0.3985
REAL_10_R1	REAL_10	REAL	4.365	0.4196
REAL_10_R1	REAL_10	REAL	4.565	0.4585
REAL_10_R1	REAL_10	REAL	4.764	0.4793
REAL_10_R1	REAL_10	REAL	4.964	0.5356
REAL_10_R1	REAL_10	REAL	5.163	0.5471
REAL_10_R1	REAL_10	REAL	5.363	0.5882
REAL_10_R1	REAL_10	REAL	5.562	0.6023
REAL_10_R1	REAL_10	REAL	5.761	0.6295
REAL_10_R1	REAL_10	REAL	5.961	0.6906
REAL_10_R1	REAL_10	REAL	6.161	0.7215
REAL_10_R1	REAL_10	REAL	6.36	0.7488
REAL_10_R1	REAL_10	REAL	6.56	0.7912
REAL_10_R1	REAL_10	REAL	6.76	0.8288
REAL_10_R1	REAL_10	REAL	6.959	0.8659
REAL_10_R1	REAL_10	REAL	7.159	0.8859
REAL_10_R1	REAL_10	REAL	7.358	0.9336
REAL_10_R1	REAL_10	REAL	7.557	0.9734
REAL_10_R1	REAL_10	REAL	7.757	1.014
REAL_10_R1	REAL_10	REAL	7.957	1.061
REAL_10_R1	REAL_10	REAL	8.156	1.092
REAL_10_R1	REAL_10	REAL	8.356	1.115
REAL_10_R1	REAL_10	REAL	8.555	1.168
REAL_10_R1	REAL_10	REAL	8.754	1.207
REAL_10_R1	REAL_10	REAL	8.954	1.272
REAL_10_R1	REAL_10	REAL	9.154	1.296
REAL_10_R1	REAL_10	REAL	9.353	1.339
REAL_10_R1	REAL_10	REAL	9.553	1.388
REAL_10_R1	REAL_10	REAL	9.753	1.447
REAL_10_R1	REAL_10	REAL	9.952	1.492
REAL_10_R1	REAL_10	REAL	10.15	1.524
REAL_10_R1	REAL_10	REAL	10.35	1.581
REAL_10_R1	REAL_10	REAL	10.55	1.626
REAL_10_R1	REAL_10	REAL	10.75	1.685
REAL_10_R1	REAL_10	REAL	10.95	1.721
REAL_10_R1	REAL_10	REAL	11.15	1.776
REAL_10_R1	REAL_10	REAL	11.35	1.844
REAL_10_R1	REAL_10	REAL	11.55	1.882
REAL_10_R1	REAL_10	REAL	11.75	1.938
REAL_10_R1	REAL_10	REAL	11.95	1.982
REAL_10_R1	REAL_10	REAL	12.15	2.044
REAL_10_R1	REAL_10	REAL	12.35	2.085
REAL_10_R1	REAL_10	REAL	12.54	2.15
REAL_10_R1	REAL_10	REAL	12.74	2.203
REAL_10_R1	REAL_10	REAL	12.94	2.257
REAL_10_R1	REAL_10	REAL	13.14	2.31
REAL_10_R1	REAL_10	REAL	13.34	2.382
REAL_10_R1	REAL_10	REAL	13.54	2.436
REAL_10_R1	REAL_10	REAL	13.74	2.512
REAL_10_R1	REAL_10	REAL	13.94	2.576
REAL_10_R1	REAL_10	REAL	14.14	2.621
REAL_10_R1	REAL_10	REAL	14.34	2.682
REAL_10_R1	REAL_10	REAL	14.54	2.737
REAL_10_R1	REAL_10	REAL	14.74	2.815
REAL_10_R1	REAL_10	REAL	14.94	2.87
REAL_10_R1	REAL_10	REAL	15.14	2.918
REAL_10_R1	REAL_10	REAL	15.34	3.012
REAL_10_R1	REAL_10	REAL	15.54	3.071
REAL_10_R1	REAL_10	REAL	15.74	3.127
REAL_10_R1	REAL_10	REAL	15.94	3.211
REAL_10_R1	REAL_10	REAL	16.14	3.274
REAL_10_R1	REAL_10	REAL	16.34	3.361
REAL_10_R1	REAL_10	REAL	16.53	3.427
REAL_10_R1	REAL_10	REAL	16.73	3.487
REAL_10_R1	REAL_10	REAL	16.93	3.565
REAL_10_R1	REAL_10	REAL	17.13	3.635
REAL_10_R1	REAL_10	REAL	17.33	3.699
REAL_10_R1	REAL_10	REAL	17.53	3.782
REAL_10_R1	REAL_10	REAL	17.73	3.863
REAL_10_R1	REAL_10	REAL	17.93	3.943
REAL_10_R1	REAL_10	REAL	18.04	3.951
REAL_10_R1	REAL_10	REAL	18.01	3.93
REAL_10_R1	REAL_10	REAL	18	3.914
REAL_10_R1	REAL_10	REAL	18.01	3.923
REAL_10_R2	REAL_10	REAL	8.5e-05	0.00533
REAL_10_R2	REAL_10	REAL	4.2e-05	0.0024
REAL_10_R2	REAL_10	REAL	2.1e-05	0.01921
REAL_10_R2	REAL_10	REAL	0.00975	0.02187
REAL_10_R2	REAL_10	REAL	0.1317	0.00107
REAL_10_R2	REAL_10	REAL	0.3337	0.00027
REAL_10_R2	REAL_10	REAL	0.5352	0.008
REAL_10_R2	REAL_10	REAL	0.7346	0.00774
REAL_10_R2	REAL_10	REAL	0.9338	0.01467
REAL_10_R2	REAL_10	REAL	1.134	0.05868
REAL_10_R2	REAL_10	REAL	1.333	0.08162
REAL_10_R2	REAL_10	REAL	1.532	0.09149
REAL_10_R2	REAL_10	REAL	1.732	0.1152
REAL_10_R2	REAL_10	REAL	1.932	0.1331
REAL_10_R2	REAL_10	REAL	2.131	0.1718
REAL_10_R2	REAL_10	REAL	2.331	0.1926
REAL_10_R2	REAL_10	REAL	2.53	0.2097
REAL_10_R2	REAL_10	REAL	2.73	0.2475
REAL_10_R2	REAL_10	REAL	2.929	0.2734
REAL_10_R2	REAL_10	REAL	3.129	0.286
REAL_10_R2	REAL_10	REAL	3.328	0.3182
REAL_10_R2	REAL_10	REAL	3.528	0.3377
REAL_10_R2	REAL_10	REAL	3.727	0.3758
REAL_10_R2	REAL_10	REAL	3.926	0.4041
REAL_10_R2	REAL_10	REAL	4.126	0.4231
REAL_10_R2	REAL_10	REAL	4.325	0.4695
REAL_10_R2	REAL_10	REAL	4.525	0.4956
REAL_10_R2	REAL_10	REAL	4.725	0.5274
REAL_10_R2	REAL_10	REAL	4.924	0.5623
REAL_10_R2	REAL_10	REAL	5.123	0.59
REAL_10_R2	REAL_10	REAL	5.323	0.6181
REAL_10_R2	REAL_10	REAL	5.523	0.6498
REAL_10_R2	REAL_10	REAL	5.721	0.693
REAL_10_R2	REAL_10	REAL	5.921	0.7213
REAL_10_R2	REAL_10	REAL	6.121	0.7648
REAL_10_R2	REAL_10	REAL	6.32	0.7946
REAL_10_R2	REAL_10	REAL	6.52	0.8285
REAL_10_R2	REAL_10	REAL	6.72	0.8771
REAL_10_R2	REAL_10	REAL	6.919	0.9203
REAL_10_R2	REAL_10	REAL	7.119	0.9608
REAL_10_R2	REAL_10	REAL	7.318	1.004
REAL_10_R2	REAL_10	REAL	7.517	1.029
REAL_10_R2	REAL_10	REAL	7.717	1.082
REAL_10_R2	REAL_10	REAL	7.917	1.12
REAL_10_R2	REAL_10	REAL	8.116	1.166
REAL_10_R2	REAL_10	REAL	8.316	1.213
REAL_10_R2	REAL_10	REAL	8.515	1.261
REAL_10_R2	REAL_10	REAL	8.715	1.29
REAL_10_R2	REAL_10	REAL	8.915	1.334
REAL_10_R2	REAL_10	REAL	9.114	1.369
REAL_10_R2	REAL_10	REAL	9.313	1.424
REAL_10_R2	REAL_10	REAL	9.513	1.471
REAL_10_R2	REAL_10	REAL	9.712	1.515
REAL_10_R2	REAL_10	REAL	9.912	1.563
REAL_10_R2	REAL_10	REAL	10.11	1.601
REAL_10_R2	REAL_10	REAL	10.31	1.658
REAL_10_R2	REAL_10	REAL	10.51	1.708
REAL_10_R2	REAL_10	REAL	10.71	1.776
REAL_10_R2	REAL_10	REAL	10.91	1.828
REAL_10_R2	REAL_10	REAL	11.11	1.878
REAL_10_R2	REAL_10	REAL	11.31	1.93
REAL_10_R2	REAL_10	REAL	11.51	1.979
REAL_10_R2	REAL_10	REAL	11.71	2.033
REAL_10_R2	REAL_10	REAL	11.91	2.085
REAL_10_R2	REAL_10	REAL	12.11	2.135
REAL_10_R2	REAL_10	REAL	12.31	2.201
REAL_10_R2	REAL_10	REAL	12.51	2.261
REAL_10_R2	REAL_10	REAL	12.7	2.3
REAL_10_R2	REAL_10	REAL	12.9	2.37
REAL_10_R2	REAL_10	REAL	13.1	2.421
REAL_10_R2	REAL_10	REAL	13.3	2.494
REAL_10_R2	REAL_10	REAL	13.5	2.556
REAL_10_R2	REAL_10	REAL	13.7	2.613
REAL_10_R2	REAL_10	REAL	13.9	2.685
REAL_10_R2	REAL_10	REAL	14.1	2.731
REAL_10_R2	REAL_10	REAL	14.3	2.813
REAL_10_R2	REAL_10	REAL	14.5	2.885
REAL_10_R2	REAL_10	REAL	14.7	2.947
REAL_10_R2	REAL_10	REAL	14.9	3.009
REAL_10_R2	REAL_10	REAL	15.1	3.076
REAL_10_R2	REAL_10	REAL	15.3	3.136
REAL_10_R2	REAL_10	REAL	15.5	3.218
REAL_10_R2	REAL_10	REAL	15.7	3.283
REAL_10_R2	REAL_10	REAL	15.9	3.352
REAL_10_R2	REAL_10	REAL	16.1	3.425
REAL_10_R2	REAL_10	REAL	16.3	3.506
REAL_10_R2	REAL_10	REAL	16.49	3.593
REAL_10_R2	REAL_10	REAL	16.69	3.665
REAL_10_R2	REAL_10	REAL	16.89	3.742
REAL_10_R2	REAL_10	REAL	17.09	3.815
REAL_10_R2	REAL_10	REAL	17.29	3.884
REAL_10_R2	REAL_10	REAL	17.49	3.953
REAL_10_R2	REAL_10	REAL	17.69	4.04
REAL_10_R2	REAL_10	REAL	17.89	4.132
REAL_10_R2	REAL_10	REAL	18.04	4.148
REAL_10_R2	REAL_10	REAL	18.02	4.127
REAL_10_R2	REAL_10	REAL	18	4.115
REAL_10_R2	REAL_10	REAL	18.01	4.126
REAL_10_R2	REAL_10	REAL	18.01	4.097
REAL_10_R3	REAL_10	REAL	8.5e-05	0.01547
REAL_10_R3	REAL_10	REAL	6.4e-05	0.01787
REAL_10_R3	REAL_10	REAL	1.01e-12	0.02027
REAL_10_R3	REAL_10	REAL	0.00977	0.02081
REAL_10_R3	REAL_10	REAL	0.1316	0.01947
REAL_10_R3	REAL_10	REAL	0.3345	0.0104
REAL_10_R3	REAL_10	REAL	0.5349	0.00347
REAL_10_R3	REAL_10	REAL	0.7345	0.0152
REAL_10_R3	REAL_10	REAL	0.9344	0.02134
REAL_10_R3	REAL_10	REAL	1.134	0.02721
REAL_10_R3	REAL_10	REAL	1.333	0.05255
REAL_10_R3	REAL_10	REAL	1.533	0.06375
REAL_10_R3	REAL_10	REAL	1.732	0.07816
REAL_10_R3	REAL_10	REAL	1.932	0.09896
REAL_10_R3	REAL_10	REAL	2.131	0.1323
REAL_10_R3	REAL_10	REAL	2.33	0.1419
REAL_10_R3	REAL_10	REAL	2.53	0.167
REAL_10_R3	REAL_10	REAL	2.73	0.1939
REAL_10_R3	REAL_10	REAL	2.929	0.2281
REAL_10_R3	REAL_10	REAL	3.129	0.2481
REAL_10_R3	REAL_10	REAL	3.328	0.2766
REAL_10_R3	REAL_10	REAL	3.527	0.2846
REAL_10_R3	REAL_10	REAL	3.727	0.3198
REAL_10_R3	REAL_10	REAL	3.927	0.3534
REAL_10_R3	REAL_10	REAL	4.126	0.383
REAL_10_R3	REAL_10	REAL	4.326	0.402
REAL_10_R3	REAL_10	REAL	4.525	0.4529
REAL_10_R3	REAL_10	REAL	4.724	0.4615
REAL_10_R3	REAL_10	REAL	4.924	0.5007
REAL_10_R3	REAL_10	REAL	5.124	0.5444
REAL_10_R3	REAL_10	REAL	5.323	0.5671
REAL_10_R3	REAL_10	REAL	5.522	0.6092
REAL_10_R3	REAL_10	REAL	5.722	0.6317
REAL_10_R3	REAL_10	REAL	5.921	0.6751
REAL_10_R3	REAL_10	REAL	6.121	0.7183
REAL_10_R3	REAL_10	REAL	6.321	0.7557
REAL_10_R3	REAL_10	REAL	6.52	0.797
REAL_10_R3	REAL_10	REAL	6.72	0.8061
REAL_10_R3	REAL_10	REAL	6.919	0.8469
REAL_10_R3	REAL_10	REAL	7.118	0.8976
REAL_10_R3	REAL_10	REAL	7.319	0.924
REAL_10_R3	REAL_10	REAL	7.518	0.9763
REAL_10_R3	REAL_10	REAL	7.717	1.008
REAL_10_R3	REAL_10	REAL	7.917	1.043
REAL_10_R3	REAL_10	REAL	8.117	1.087
REAL_10_R3	REAL_10	REAL	8.316	1.132
REAL_10_R3	REAL_10	REAL	8.515	1.17
REAL_10_R3	REAL_10	REAL	8.715	1.221
REAL_10_R3	REAL_10	REAL	8.914	1.27
REAL_10_R3	REAL_10	REAL	9.114	1.295
REAL_10_R3	REAL_10	REAL	9.313	1.356
REAL_10_R3	REAL_10	REAL	9.513	1.396
REAL_10_R3	REAL_10	REAL	9.713	1.438
REAL_10_R3	REAL_10	REAL	9.912	1.494
REAL_10_R3	REAL_10	REAL	10.11	1.551
REAL_10_R3	REAL_10	REAL	10.31	1.591
REAL_10_R3	REAL_10	REAL	10.51	1.639
REAL_10_R3	REAL_10	REAL	10.71	1.68
REAL_10_R3	REAL_10	REAL	10.91	1.734
REAL_10_R3	REAL_10	REAL	11.11	1.799
REAL_10_R3	REAL_10	REAL	11.31	1.833
REAL_10_R3	REAL_10	REAL	11.51	1.874
REAL_10_R3	REAL_10	REAL	11.71	1.951
REAL_10_R3	REAL_10	REAL	11.91	2
REAL_10_R3	REAL_10	REAL	12.11	2.064
REAL_10_R3	REAL_10	REAL	12.31	2.093
REAL_10_R3	REAL_10	REAL	12.5	2.153
REAL_10_R3	REAL_10	REAL	12.7	2.214
REAL_10_R3	REAL_10	REAL	12.9	2.28
REAL_10_R3	REAL_10	REAL	13.1	2.333
REAL_10_R3	REAL_10	REAL	13.3	2.386
REAL_10_R3	REAL_10	REAL	13.5	2.454
REAL_10_R3	REAL_10	REAL	13.7	2.521
REAL_10_R3	REAL_10	REAL	13.9	2.566
REAL_10_R3	REAL_10	REAL	14.1	2.636
REAL_10_R3	REAL_10	REAL	14.3	2.709
REAL_10_R3	REAL_10	REAL	14.5	2.765
REAL_10_R3	REAL_10	REAL	14.7	2.826
REAL_10_R3	REAL_10	REAL	14.9	2.913
REAL_10_R3	REAL_10	REAL	15.1	2.96
REAL_10_R3	REAL_10	REAL	15.3	3.032
REAL_10_R3	REAL_10	REAL	15.5	3.103
REAL_10_R3	REAL_10	REAL	15.7	3.173
REAL_10_R3	REAL_10	REAL	15.9	3.252
REAL_10_R3	REAL_10	REAL	16.1	3.321
REAL_10_R3	REAL_10	REAL	16.3	3.404
REAL_10_R3	REAL_10	REAL	16.49	3.46
REAL_10_R3	REAL_10	REAL	16.69	3.547
REAL_10_R3	REAL_10	REAL	16.89	3.631
REAL_10_R3	REAL_10	REAL	17.09	3.692
REAL_10_R3	REAL_10	REAL	17.29	3.769
REAL_10_R3	REAL_10	REAL	17.49	3.849
REAL_10_R3	REAL_10	REAL	17.69	3.919
REAL_10_R3	REAL_10	REAL	17.89	4.005
REAL_10_R3	REAL_10	REAL	18.04	4.027
REAL_10_R3	REAL_10	REAL	18.02	4.014
REAL_10_R3	REAL_10	REAL	18	3.998
REAL_10_R3	REAL_10	REAL	18.01	3.988
REAL_10_R3	REAL_10	REAL	18.01	3.971
REAL_15_R1	REAL_15	REAL	6.4e-05	0.01787
REAL_15_R1	REAL_15	REAL	6.4e-05	0.012
REAL_15_R1	REAL_15	REAL	2.1e-05	0.0144
REAL_15_R1	REAL_15	REAL	0.01185	0.00934
REAL_15_R1	REAL_15	REAL	0.139	0.0144
REAL_15_R1	REAL_15	REAL	0.3429	0.02001
REAL_15_R1	REAL_15	REAL	0.5439	0.0104
REAL_15_R1	REAL_15	REAL	0.7426	0.01547
REAL_15_R1	REAL_15	REAL	0.9422	0.00987
REAL_15_R1	REAL_15	REAL	1.142	0.008
REAL_15_R1	REAL_15	REAL	1.341	0.0056
REAL_15_R1	REAL_15	REAL	1.541	0.01707
REAL_15_R1	REAL_15	REAL	1.741	0.00587
REAL_15_R1	REAL_15	REAL	1.94	0.01094
REAL_15_R1	REAL_15	REAL	2.139	0.03414
REAL_15_R1	REAL_15	REAL	2.339	0.05228
REAL_15_R1	REAL_15	REAL	2.538	0.07922
REAL_15_R1	REAL_15	REAL	2.738	0.1104
REAL_15_R1	REAL_15	REAL	2.938	0.1422
REAL_15_R1	REAL_15	REAL	3.137	0.1734
REAL_15_R1	REAL_15	REAL	3.336	0.1937
REAL_15_R1	REAL_15	REAL	3.536	0.2174
REAL_15_R1	REAL_15	REAL	3.735	0.2473
REAL_15_R1	REAL_15	REAL	3.935	0.2707
REAL_15_R1	REAL_15	REAL	4.134	0.2982
REAL_15_R1	REAL_15	REAL	4.333	0.3478
REAL_15_R1	REAL_15	REAL	4.533	0.378
REAL_15_R1	REAL_15	REAL	4.733	0.4124
REAL_15_R1	REAL_15	REAL	4.932	0.4287
REAL_15_R1	REAL_15	REAL	5.132	0.4777
REAL_15_R1	REAL_15	REAL	5.331	0.5068
REAL_15_R1	REAL_15	REAL	5.531	0.5543
REAL_15_R1	REAL_15	REAL	5.73	0.5722
REAL_15_R1	REAL_15	REAL	5.93	0.5951
REAL_15_R1	REAL_15	REAL	6.129	0.653
REAL_15_R1	REAL_15	REAL	6.328	0.685
REAL_15_R1	REAL_15	REAL	6.528	0.7293
REAL_15_R1	REAL_15	REAL	6.727	0.7586
REAL_15_R1	REAL_15	REAL	6.927	0.805
REAL_15_R1	REAL_15	REAL	7.127	0.8413
REAL_15_R1	REAL_15	REAL	7.326	0.8779
REAL_15_R1	REAL_15	REAL	7.526	0.9197
REAL_15_R1	REAL_15	REAL	7.726	0.9461
REAL_15_R1	REAL_15	REAL	7.925	0.9862
REAL_15_R1	REAL_15	REAL	8.125	1.017
REAL_15_R1	REAL_15	REAL	8.324	1.077
REAL_15_R1	REAL_15	REAL	8.524	1.127
REAL_15_R1	REAL_15	REAL	8.723	1.171
REAL_15_R1	REAL_15	REAL	8.923	1.192
REAL_15_R1	REAL_15	REAL	9.122	1.254
REAL_15_R1	REAL_15	REAL	9.321	1.3
REAL_15_R1	REAL_15	REAL	9.521	1.351
REAL_15_R1	REAL_15	REAL	9.72	1.399
REAL_15_R1	REAL_15	REAL	9.92	1.45
REAL_15_R1	REAL_15	REAL	10.12	1.485
REAL_15_R1	REAL_15	REAL	10.32	1.534
REAL_15_R1	REAL_15	REAL	10.52	1.567
REAL_15_R1	REAL_15	REAL	10.72	1.631
REAL_15_R1	REAL_15	REAL	10.92	1.679
REAL_15_R1	REAL_15	REAL	11.12	1.729
REAL_15_R1	REAL_15	REAL	11.32	1.79
REAL_15_R1	REAL_15	REAL	11.52	1.844
REAL_15_R1	REAL_15	REAL	11.72	1.889
REAL_15_R1	REAL_15	REAL	11.92	1.949
REAL_15_R1	REAL_15	REAL	12.11	1.997
REAL_15_R1	REAL_15	REAL	12.31	2.049
REAL_15_R1	REAL_15	REAL	12.51	2.103
REAL_15_R1	REAL_15	REAL	12.71	2.164
REAL_15_R1	REAL_15	REAL	12.91	2.231
REAL_15_R1	REAL_15	REAL	13.11	2.286
REAL_15_R1	REAL_15	REAL	13.31	2.33
REAL_15_R1	REAL_15	REAL	13.51	2.396
REAL_15_R1	REAL_15	REAL	13.71	2.45
REAL_15_R1	REAL_15	REAL	13.91	2.521
REAL_15_R1	REAL_15	REAL	14.11	2.596
REAL_15_R1	REAL_15	REAL	14.31	2.648
REAL_15_R1	REAL_15	REAL	14.51	2.713
REAL_15_R1	REAL_15	REAL	14.71	2.786
REAL_15_R1	REAL_15	REAL	14.91	2.851
REAL_15_R1	REAL_15	REAL	15.11	2.926
REAL_15_R1	REAL_15	REAL	15.31	2.988
REAL_15_R1	REAL_15	REAL	15.51	3.054
REAL_15_R1	REAL_15	REAL	15.7	3.131
REAL_15_R1	REAL_15	REAL	15.9	3.189
REAL_15_R1	REAL_15	REAL	16.1	3.251
REAL_15_R1	REAL_15	REAL	16.3	3.333
REAL_15_R1	REAL_15	REAL	16.5	3.426
REAL_15_R1	REAL_15	REAL	16.7	3.484
REAL_15_R1	REAL_15	REAL	16.9	3.54
REAL_15_R1	REAL_15	REAL	17.1	3.613
REAL_15_R1	REAL_15	REAL	17.3	3.708
REAL_15_R1	REAL_15	REAL	17.5	3.781
REAL_15_R1	REAL_15	REAL	17.7	3.863
REAL_15_R1	REAL_15	REAL	17.9	3.941
REAL_15_R1	REAL_15	REAL	18.04	3.969
REAL_15_R1	REAL_15	REAL	18.01	3.943
REAL_15_R1	REAL_15	REAL	18	3.933
REAL_15_R1	REAL_15	REAL	18.01	3.919
REAL_15_R1	REAL_15	REAL	18.01	3.924
REAL_15_R2	REAL_15	REAL	4.2e-05	0.0056
REAL_15_R2	REAL_15	REAL	2.1e-05	0.0072
REAL_15_R2	REAL_15	REAL	4.2e-05	0.00453
REAL_15_R2	REAL_15	REAL	0.00475	0.00934
REAL_15_R2	REAL_15	REAL	0.1068	0.01414
REAL_15_R2	REAL_15	REAL	0.3045	0.00934
REAL_15_R2	REAL_15	REAL	0.5071	0.00614
REAL_15_R2	REAL_15	REAL	0.7061	0.0152
REAL_15_R2	REAL_15	REAL	0.9054	0.0104
REAL_15_R2	REAL_15	REAL	1.106	0.01227
REAL_15_R2	REAL_15	REAL	1.305	0.0048
REAL_15_R2	REAL_15	REAL	1.504	0.03228
REAL_15_R2	REAL_15	REAL	1.704	0.04935
REAL_15_R2	REAL_15	REAL	1.904	0.07309
REAL_15_R2	REAL_15	REAL	2.102	0.1152
REAL_15_R2	REAL_15	REAL	2.302	0.1416
REAL_15_R2	REAL_15	REAL	2.502	0.1408
REAL_15_R2	REAL_15	REAL	2.701	0.1787
REAL_15_R2	REAL_15	REAL	2.901	0.2217
REAL_15_R2	REAL_15	REAL	3.101	0.2414
REAL_15_R2	REAL_15	REAL	3.3	0.2675
REAL_15_R2	REAL_15	REAL	3.499	0.3028
REAL_15_R2	REAL_15	REAL	3.698	0.3356
REAL_15_R2	REAL_15	REAL	3.898	0.3924
REAL_15_R2	REAL_15	REAL	4.097	0.3964
REAL_15_R2	REAL_15	REAL	4.297	0.4455
REAL_15_R2	REAL_15	REAL	4.496	0.4823
REAL_15_R2	REAL_15	REAL	4.696	0.5156
REAL_15_R2	REAL_15	REAL	4.896	0.5508
REAL_15_R2	REAL_15	REAL	5.095	0.5815
REAL_15_R2	REAL_15	REAL	5.295	0.6242
REAL_15_R2	REAL_15	REAL	5.494	0.6359
REAL_15_R2	REAL_15	REAL	5.693	0.6837
REAL_15_R2	REAL_15	REAL	5.893	0.7296
REAL_15_R2	REAL_15	REAL	6.093	0.7741
REAL_15_R2	REAL_15	REAL	6.292	0.8152
REAL_15_R2	REAL_15	REAL	6.492	0.8496
REAL_15_R2	REAL_15	REAL	6.691	0.8765
REAL_15_R2	REAL_15	REAL	6.89	0.9245
REAL_15_R2	REAL_15	REAL	7.091	0.9686
REAL_15_R2	REAL_15	REAL	7.29	0.9995
REAL_15_R2	REAL_15	REAL	7.489	1.045
REAL_15_R2	REAL_15	REAL	7.689	1.078
REAL_15_R2	REAL_15	REAL	7.889	1.13
REAL_15_R2	REAL_15	REAL	8.088	1.169
REAL_15_R2	REAL_15	REAL	8.288	1.207
REAL_15_R2	REAL_15	REAL	8.487	1.259
REAL_15_R2	REAL_15	REAL	8.686	1.32
REAL_15_R2	REAL_15	REAL	8.886	1.344
REAL_15_R2	REAL_15	REAL	9.086	1.409
REAL_15_R2	REAL_15	REAL	9.285	1.44
REAL_15_R2	REAL_15	REAL	9.485	1.484
REAL_15_R2	REAL_15	REAL	9.684	1.523
REAL_15_R2	REAL_15	REAL	9.883	1.586
REAL_15_R2	REAL_15	REAL	10.08	1.626
REAL_15_R2	REAL_15	REAL	10.28	1.684
REAL_15_R2	REAL_15	REAL	10.48	1.738
REAL_15_R2	REAL_15	REAL	10.68	1.787
REAL_15_R2	REAL_15	REAL	10.88	1.83
REAL_15_R2	REAL_15	REAL	11.08	1.884
REAL_15_R2	REAL_15	REAL	11.28	1.95
REAL_15_R2	REAL_15	REAL	11.48	1.998
REAL_15_R2	REAL_15	REAL	11.68	2.051
REAL_15_R2	REAL_15	REAL	11.88	2.12
REAL_15_R2	REAL_15	REAL	12.08	2.161
REAL_15_R2	REAL_15	REAL	12.28	2.228
REAL_15_R2	REAL_15	REAL	12.48	2.291
REAL_15_R2	REAL_15	REAL	12.68	2.365
REAL_15_R2	REAL_15	REAL	12.88	2.417
REAL_15_R2	REAL_15	REAL	13.08	2.464
REAL_15_R2	REAL_15	REAL	13.27	2.526
REAL_15_R2	REAL_15	REAL	13.47	2.594
REAL_15_R2	REAL_15	REAL	13.67	2.663
REAL_15_R2	REAL_15	REAL	13.87	2.737
REAL_15_R2	REAL_15	REAL	14.07	2.799
REAL_15_R2	REAL_15	REAL	14.27	2.849
REAL_15_R2	REAL_15	REAL	14.47	2.933
REAL_15_R2	REAL_15	REAL	14.67	2.994
REAL_15_R2	REAL_15	REAL	14.87	3.069
REAL_15_R2	REAL_15	REAL	15.07	3.142
REAL_15_R2	REAL_15	REAL	15.27	3.2
REAL_15_R2	REAL_15	REAL	15.47	3.27
REAL_15_R2	REAL_15	REAL	15.67	3.355
REAL_15_R2	REAL_15	REAL	15.87	3.421
REAL_15_R2	REAL_15	REAL	16.07	3.513
REAL_15_R2	REAL_15	REAL	16.27	3.593
REAL_15_R2	REAL_15	REAL	16.47	3.641
REAL_15_R2	REAL_15	REAL	16.67	3.732
REAL_15_R2	REAL_15	REAL	16.87	3.801
REAL_15_R2	REAL_15	REAL	17.06	3.878
REAL_15_R2	REAL_15	REAL	17.26	3.964
REAL_15_R2	REAL_15	REAL	17.46	4.041
REAL_15_R2	REAL_15	REAL	17.66	4.138
REAL_15_R2	REAL_15	REAL	17.86	4.205
REAL_15_R2	REAL_15	REAL	18.03	4.214
REAL_15_R2	REAL_15	REAL	18.02	4.235
REAL_15_R2	REAL_15	REAL	18	4.213
REAL_15_R2	REAL_15	REAL	18.01	4.211
REAL_15_R2	REAL_15	REAL	18.01	4.215
REAL_15_R3	REAL_15	REAL	4.2e-05	0.008
REAL_15_R3	REAL_15	REAL	2.1e-05	0.00747
REAL_15_R3	REAL_15	REAL	2.1e-05	0.00107
REAL_15_R3	REAL_15	REAL	0.0135	0.03174
REAL_15_R3	REAL_15	REAL	0.1453	0.01867
REAL_15_R3	REAL_15	REAL	0.349	0.03548
REAL_15_R3	REAL_15	REAL	0.5498	0.03094
REAL_15_R3	REAL_15	REAL	0.7489	0.04881
REAL_15_R3	REAL_15	REAL	0.9485	0.05362
REAL_15_R3	REAL_15	REAL	1.148	0.07762
REAL_15_R3	REAL_15	REAL	1.348	0.1099
REAL_15_R3	REAL_15	REAL	1.547	0.1227
REAL_15_R3	REAL_15	REAL	1.747	0.1608
REAL_15_R3	REAL_15	REAL	1.946	0.1867
REAL_15_R3	REAL_15	REAL	2.145	0.1974
REAL_15_R3	REAL_15	REAL	2.345	0.2371
REAL_15_R3	REAL_15	REAL	2.544	0.2753
REAL_15_R3	REAL_15	REAL	2.744	0.3049
REAL_15_R3	REAL_15	REAL	2.944	0.3217
REAL_15_R3	REAL_15	REAL	3.143	0.3604
REAL_15_R3	REAL_15	REAL	3.343	0.3929
REAL_15_R3	REAL_15	REAL	3.542	0.4425
REAL_15_R3	REAL_15	REAL	3.741	0.4769
REAL_15_R3	REAL_15	REAL	3.941	0.5031
REAL_15_R3	REAL_15	REAL	4.141	0.5258
REAL_15_R3	REAL_15	REAL	4.34	0.5634
REAL_15_R3	REAL_15	REAL	4.539	0.6039
REAL_15_R3	REAL_15	REAL	4.739	0.6255
REAL_15_R3	REAL_15	REAL	4.938	0.6754
REAL_15_R3	REAL_15	REAL	5.138	0.6994
REAL_15_R3	REAL_15	REAL	5.338	0.7341
REAL_15_R3	REAL_15	REAL	5.537	0.7688
REAL_15_R3	REAL_15	REAL	5.736	0.8138
REAL_15_R3	REAL_15	REAL	5.936	0.8419
REAL_15_R3	REAL_15	REAL	6.135	0.8835
REAL_15_R3	REAL_15	REAL	6.335	0.9213
REAL_15_R3	REAL_15	REAL	6.535	0.9766
REAL_15_R3	REAL_15	REAL	6.734	1.001
REAL_15_R3	REAL_15	REAL	6.933	1.038
REAL_15_R3	REAL_15	REAL	7.134	1.09
REAL_15_R3	REAL_15	REAL	7.333	1.151
REAL_15_R3	REAL_15	REAL	7.532	1.18
REAL_15_R3	REAL_15	REAL	7.732	1.224
REAL_15_R3	REAL_15	REAL	7.931	1.271
REAL_15_R3	REAL_15	REAL	8.131	1.309
REAL_15_R3	REAL_15	REAL	8.331	1.36
REAL_15_R3	REAL_15	REAL	8.53	1.409
REAL_15_R3	REAL_15	REAL	8.729	1.452
REAL_15_R3	REAL_15	REAL	8.929	1.489
REAL_15_R3	REAL_15	REAL	9.128	1.537
REAL_15_R3	REAL_15	REAL	9.328	1.591
REAL_15_R3	REAL_15	REAL	9.528	1.623
REAL_15_R3	REAL_15	REAL	9.727	1.676
REAL_15_R3	REAL_15	REAL	9.926	1.731
REAL_15_R3	REAL_15	REAL	10.13	1.773
REAL_15_R3	REAL_15	REAL	10.33	1.853
REAL_15_R3	REAL_15	REAL	10.52	1.905
REAL_15_R3	REAL_15	REAL	10.72	1.93
REAL_15_R3	REAL_15	REAL	10.92	1.967
REAL_15_R3	REAL_15	REAL	11.12	2.042
REAL_15_R3	REAL_15	REAL	11.32	2.114
REAL_15_R3	REAL_15	REAL	11.52	2.163
REAL_15_R3	REAL_15	REAL	11.72	2.221
REAL_15_R3	REAL_15	REAL	11.92	2.273
REAL_15_R3	REAL_15	REAL	12.12	2.317
REAL_15_R3	REAL_15	REAL	12.32	2.38
REAL_15_R3	REAL_15	REAL	12.52	2.447
REAL_15_R3	REAL_15	REAL	12.72	2.502
REAL_15_R3	REAL_15	REAL	12.92	2.553
REAL_15_R3	REAL_15	REAL	13.12	2.621
REAL_15_R3	REAL_15	REAL	13.32	2.69
REAL_15_R3	REAL_15	REAL	13.52	2.738
REAL_15_R3	REAL_15	REAL	13.72	2.817
REAL_15_R3	REAL_15	REAL	13.92	2.901
REAL_15_R3	REAL_15	REAL	14.12	2.954
REAL_15_R3	REAL_15	REAL	14.32	3.017
REAL_15_R3	REAL_15	REAL	14.51	3.084
REAL_15_R3	REAL_15	REAL	14.71	3.152
REAL_15_R3	REAL_15	REAL	14.91	3.211
REAL_15_R3	REAL_15	REAL	15.11	3.292
REAL_15_R3	REAL_15	REAL	15.31	3.364
REAL_15_R3	REAL_15	REAL	15.51	3.434
REAL_15_R3	REAL_15	REAL	15.71	3.523
REAL_15_R3	REAL_15	REAL	15.91	3.571
REAL_15_R3	REAL_15	REAL	16.11	3.666
REAL_15_R3	REAL_15	REAL	16.31	3.731
REAL_15_R3	REAL_15	REAL	16.51	3.813
REAL_15_R3	REAL_15	REAL	16.71	3.895
REAL_15_R3	REAL_15	REAL	16.91	3.975
REAL_15_R3	REAL_15	REAL	17.11	4.048
REAL_15_R3	REAL_15	REAL	17.31	4.13
REAL_15_R3	REAL_15	REAL	17.51	4.201
REAL_15_R3	REAL_15	REAL	17.71	4.291
REAL_15_R3	REAL_15	REAL	17.91	4.354
REAL_15_R3	REAL_15	REAL	18.04	4.375
REAL_15_R3	REAL_15	REAL	18.01	4.366
REAL_15_R3	REAL_15	REAL	18	4.364
REAL_15_R3	REAL_15	REAL	18.01	4.366
REAL_20_R1	REAL_20	REAL	2.1e-05	0.00187
REAL_20_R1	REAL_20	REAL	0	0.01681
REAL_20_R1	REAL_20	REAL	0.00036	0.00854
REAL_20_R1	REAL_20	REAL	0.05673	0.0112
REAL_20_R1	REAL_20	REAL	0.2364	0.0072
REAL_20_R1	REAL_20	REAL	0.4419	0.0144
REAL_20_R1	REAL_20	REAL	0.6405	0.01414
REAL_20_R1	REAL_20	REAL	0.8404	0.01681
REAL_20_R1	REAL_20	REAL	1.04	0.03894
REAL_20_R1	REAL_20	REAL	1.239	0.05682
REAL_20_R1	REAL_20	REAL	1.439	0.06695
REAL_20_R1	REAL_20	REAL	1.638	0.09443
REAL_20_R1	REAL_20	REAL	1.838	0.1222
REAL_20_R1	REAL_20	REAL	2.038	0.1408
REAL_20_R1	REAL_20	REAL	2.237	0.175
REAL_20_R1	REAL_20	REAL	2.436	0.2019
REAL_20_R1	REAL_20	REAL	2.636	0.2411
REAL_20_R1	REAL_20	REAL	2.836	0.2758
REAL_20_R1	REAL_20	REAL	3.035	0.3196
REAL_20_R1	REAL_20	REAL	3.235	0.3478
REAL_20_R1	REAL_20	REAL	3.434	0.3822
REAL_20_R1	REAL_20	REAL	3.633	0.4236
REAL_20_R1	REAL_20	REAL	3.833	0.4559
REAL_20_R1	REAL_20	REAL	4.032	0.4855
REAL_20_R1	REAL_20	REAL	4.231	0.5178
REAL_20_R1	REAL_20	REAL	4.431	0.5468
REAL_20_R1	REAL_20	REAL	4.631	0.5828
REAL_20_R1	REAL_20	REAL	4.83	0.6255
REAL_20_R1	REAL_20	REAL	5.03	0.6485
REAL_20_R1	REAL_20	REAL	5.229	0.697
REAL_20_R1	REAL_20	REAL	5.429	0.737
REAL_20_R1	REAL_20	REAL	5.628	0.7762
REAL_20_R1	REAL_20	REAL	5.828	0.8194
REAL_20_R1	REAL_20	REAL	6.027	0.8528
REAL_20_R1	REAL_20	REAL	6.227	0.8736
REAL_20_R1	REAL_20	REAL	6.426	0.9309
REAL_20_R1	REAL_20	REAL	6.625	0.9707
REAL_20_R1	REAL_20	REAL	6.825	1.01
REAL_20_R1	REAL_20	REAL	7.025	1.057
REAL_20_R1	REAL_20	REAL	7.224	1.097
REAL_20_R1	REAL_20	REAL	7.425	1.133
REAL_20_R1	REAL_20	REAL	7.623	1.178
REAL_20_R1	REAL_20	REAL	7.823	1.228
REAL_20_R1	REAL_20	REAL	8.023	1.269
REAL_20_R1	REAL_20	REAL	8.222	1.325
REAL_20_R1	REAL_20	REAL	8.421	1.357
REAL_20_R1	REAL_20	REAL	8.621	1.408
REAL_20_R1	REAL_20	REAL	8.821	1.459
REAL_20_R1	REAL_20	REAL	9.02	1.512
REAL_20_R1	REAL_20	REAL	9.22	1.542
REAL_20_R1	REAL_20	REAL	9.419	1.598
REAL_20_R1	REAL_20	REAL	9.618	1.65
REAL_20_R1	REAL_20	REAL	9.819	1.709
REAL_20_R1	REAL_20	REAL	10.02	1.751
REAL_20_R1	REAL_20	REAL	10.22	1.789
REAL_20_R1	REAL_20	REAL	10.42	1.853
REAL_20_R1	REAL_20	REAL	10.62	1.92
REAL_20_R1	REAL_20	REAL	10.82	1.958
REAL_20_R1	REAL_20	REAL	11.02	2.016
REAL_20_R1	REAL_20	REAL	11.21	2.081
REAL_20_R1	REAL_20	REAL	11.41	2.119
REAL_20_R1	REAL_20	REAL	11.61	2.183
REAL_20_R1	REAL_20	REAL	11.81	2.242
REAL_20_R1	REAL_20	REAL	12.01	2.299
REAL_20_R1	REAL_20	REAL	12.21	2.366
REAL_20_R1	REAL_20	REAL	12.41	2.418
REAL_20_R1	REAL_20	REAL	12.61	2.475
REAL_20_R1	REAL_20	REAL	12.81	2.56
REAL_20_R1	REAL_20	REAL	13.01	2.609
REAL_20_R1	REAL_20	REAL	13.21	2.68
REAL_20_R1	REAL_20	REAL	13.41	2.737
REAL_20_R1	REAL_20	REAL	13.61	2.812
REAL_20_R1	REAL_20	REAL	13.81	2.873
REAL_20_R1	REAL_20	REAL	14.01	2.93
REAL_20_R1	REAL_20	REAL	14.21	3.006
REAL_20_R1	REAL_20	REAL	14.41	3.073
REAL_20_R1	REAL_20	REAL	14.61	3.135
REAL_20_R1	REAL_20	REAL	14.8	3.186
REAL_20_R1	REAL_20	REAL	15	3.263
REAL_20_R1	REAL_20	REAL	15.2	3.343
REAL_20_R1	REAL_20	REAL	15.4	3.414
REAL_20_R1	REAL_20	REAL	15.6	3.494
REAL_20_R1	REAL_20	REAL	15.8	3.565
REAL_20_R1	REAL_20	REAL	16	3.658
REAL_20_R1	REAL_20	REAL	16.2	3.73
REAL_20_R1	REAL_20	REAL	16.4	3.79
REAL_20_R1	REAL_20	REAL	16.6	3.878
REAL_20_R1	REAL_20	REAL	16.8	3.945
REAL_20_R1	REAL_20	REAL	17	4.024
REAL_20_R1	REAL_20	REAL	17.2	4.092
REAL_20_R1	REAL_20	REAL	17.4	4.182
REAL_20_R1	REAL_20	REAL	17.6	4.266
REAL_20_R1	REAL_20	REAL	17.8	4.355
REAL_20_R1	REAL_20	REAL	17.99	4.393
REAL_20_R1	REAL_20	REAL	18.04	4.389
REAL_20_R1	REAL_20	REAL	18.01	4.377
REAL_20_R1	REAL_20	REAL	18.01	4.373
REAL_20_R2	REAL_20	REAL	2.1e-05	0.01094
REAL_20_R2	REAL_20	REAL	2.1e-05	0.01681
REAL_20_R2	REAL_20	REAL	0.00011	0.0136
REAL_20_R2	REAL_20	REAL	0.04567	0.02054
REAL_20_R2	REAL_20	REAL	0.2179	0.0024
REAL_20_R2	REAL_20	REAL	0.4243	0.00907
REAL_20_R2	REAL_20	REAL	0.6234	0.012
REAL_20_R2	REAL_20	REAL	0.8224	0.03334
REAL_20_R2	REAL_20	REAL	1.022	0.05655
REAL_20_R2	REAL_20	REAL	1.222	0.07602
REAL_20_R2	REAL_20	REAL	1.421	0.08242
REAL_20_R2	REAL_20	REAL	1.621	0.1072
REAL_20_R2	REAL_20	REAL	1.821	0.1334
REAL_20_R2	REAL_20	REAL	2.02	0.1697
REAL_20_R2	REAL_20	REAL	2.219	0.2046
REAL_20_R2	REAL_20	REAL	2.419	0.2443
REAL_20_R2	REAL_20	REAL	2.618	0.2542
REAL_20_R2	REAL_20	REAL	2.818	0.2878
REAL_20_R2	REAL_20	REAL	3.018	0.3217
REAL_20_R2	REAL_20	REAL	3.217	0.3612
REAL_20_R2	REAL_20	REAL	3.416	0.3678
REAL_20_R2	REAL_20	REAL	3.616	0.4188
REAL_20_R2	REAL_20	REAL	3.815	0.4497
REAL_20_R2	REAL_20	REAL	4.014	0.4665
REAL_20_R2	REAL_20	REAL	4.214	0.5151
REAL_20_R2	REAL_20	REAL	4.413	0.5583
REAL_20_R2	REAL_20	REAL	4.613	0.5724
REAL_20_R2	REAL_20	REAL	4.813	0.6237
REAL_20_R2	REAL_20	REAL	5.012	0.6663
REAL_20_R2	REAL_20	REAL	5.211	0.6986
REAL_20_R2	REAL_20	REAL	5.411	0.7239
REAL_20_R2	REAL_20	REAL	5.61	0.7576
REAL_20_R2	REAL_20	REAL	5.81	0.8096
REAL_20_R2	REAL_20	REAL	6.01	0.8592
REAL_20_R2	REAL_20	REAL	6.209	0.8752
REAL_20_R2	REAL_20	REAL	6.409	0.9093
REAL_20_R2	REAL_20	REAL	6.608	0.9472
REAL_20_R2	REAL_20	REAL	6.807	0.9939
REAL_20_R2	REAL_20	REAL	7.007	1.045
REAL_20_R2	REAL_20	REAL	7.207	1.068
REAL_20_R2	REAL_20	REAL	7.406	1.141
REAL_20_R2	REAL_20	REAL	7.606	1.165
REAL_20_R2	REAL_20	REAL	7.806	1.207
REAL_20_R2	REAL_20	REAL	8.005	1.255
REAL_20_R2	REAL_20	REAL	8.204	1.296
REAL_20_R2	REAL_20	REAL	8.404	1.336
REAL_20_R2	REAL_20	REAL	8.603	1.391
REAL_20_R2	REAL_20	REAL	8.803	1.428
REAL_20_R2	REAL_20	REAL	9.003	1.478
REAL_20_R2	REAL_20	REAL	9.202	1.528
REAL_20_R2	REAL_20	REAL	9.402	1.58
REAL_20_R2	REAL_20	REAL	9.601	1.64
REAL_20_R2	REAL_20	REAL	9.8	1.676
REAL_20_R2	REAL_20	REAL	10	1.727
REAL_20_R2	REAL_20	REAL	10.2	1.778
REAL_20_R2	REAL_20	REAL	10.4	1.838
REAL_20_R2	REAL_20	REAL	10.6	1.879
REAL_20_R2	REAL_20	REAL	10.8	1.941
REAL_20_R2	REAL_20	REAL	11	1.999
REAL_20_R2	REAL_20	REAL	11.2	2.044
REAL_20_R2	REAL_20	REAL	11.4	2.1
REAL_20_R2	REAL_20	REAL	11.6	2.157
REAL_20_R2	REAL_20	REAL	11.8	2.227
REAL_20_R2	REAL_20	REAL	11.99	2.289
REAL_20_R2	REAL_20	REAL	12.19	2.336
REAL_20_R2	REAL_20	REAL	12.39	2.408
REAL_20_R2	REAL_20	REAL	12.59	2.459
REAL_20_R2	REAL_20	REAL	12.79	2.51
REAL_20_R2	REAL_20	REAL	12.99	2.576
REAL_20_R2	REAL_20	REAL	13.19	2.634
REAL_20_R2	REAL_20	REAL	13.39	2.705
REAL_20_R2	REAL_20	REAL	13.59	2.765
REAL_20_R2	REAL_20	REAL	13.79	2.843
REAL_20_R2	REAL_20	REAL	13.99	2.898
REAL_20_R2	REAL_20	REAL	14.19	2.968
REAL_20_R2	REAL_20	REAL	14.39	3.044
REAL_20_R2	REAL_20	REAL	14.59	3.092
REAL_20_R2	REAL_20	REAL	14.79	3.177
REAL_20_R2	REAL_20	REAL	14.99	3.238
REAL_20_R2	REAL_20	REAL	15.19	3.318
REAL_20_R2	REAL_20	REAL	15.39	3.385
REAL_20_R2	REAL_20	REAL	15.59	3.466
REAL_20_R2	REAL_20	REAL	15.78	3.535
REAL_20_R2	REAL_20	REAL	15.98	3.609
REAL_20_R2	REAL_20	REAL	16.18	3.689
REAL_20_R2	REAL_20	REAL	16.38	3.753
REAL_20_R2	REAL_20	REAL	16.58	3.837
REAL_20_R2	REAL_20	REAL	16.78	3.896
REAL_20_R2	REAL_20	REAL	16.98	3.977
REAL_20_R2	REAL_20	REAL	17.18	4.071
REAL_20_R2	REAL_20	REAL	17.38	4.147
REAL_20_R2	REAL_20	REAL	17.58	4.244
REAL_20_R2	REAL_20	REAL	17.78	4.319
REAL_20_R2	REAL_20	REAL	17.97	4.37
REAL_20_R2	REAL_20	REAL	18.04	4.365
REAL_20_R2	REAL_20	REAL	18.01	4.34
REAL_20_R2	REAL_20	REAL	18.01	4.336
REAL_20_R3	REAL_20	REAL	0	0.01254
REAL_20_R3	REAL_20	REAL	2.1e-05	0.00053
REAL_20_R3	REAL_20	REAL	2.1e-05	0.00347
REAL_20_R3	REAL_20	REAL	0.0096	0.00987
REAL_20_R3	REAL_20	REAL	0.1321	0.00347
REAL_20_R3	REAL_20	REAL	0.3336	0.03441
REAL_20_R3	REAL_20	REAL	0.5349	0.03708
REAL_20_R3	REAL_20	REAL	0.7342	0.05895
REAL_20_R3	REAL_20	REAL	0.9334	0.09523
REAL_20_R3	REAL_20	REAL	1.133	0.1288
REAL_20_R3	REAL_20	REAL	1.333	0.148
REAL_20_R3	REAL_20	REAL	1.532	0.1672
REAL_20_R3	REAL_20	REAL	1.732	0.2097
REAL_20_R3	REAL_20	REAL	1.931	0.2321
REAL_20_R3	REAL_20	REAL	2.13	0.2534
REAL_20_R3	REAL_20	REAL	2.33	0.2998
REAL_20_R3	REAL_20	REAL	2.53	0.3446
REAL_20_R3	REAL_20	REAL	2.729	0.3937
REAL_20_R3	REAL_20	REAL	2.929	0.4055
REAL_20_R3	REAL_20	REAL	3.129	0.4545
REAL_20_R3	REAL_20	REAL	3.328	0.4991
REAL_20_R3	REAL_20	REAL	3.527	0.5255
REAL_20_R3	REAL_20	REAL	3.727	0.5783
REAL_20_R3	REAL_20	REAL	3.926	0.6031
REAL_20_R3	REAL_20	REAL	4.125	0.6367
REAL_20_R3	REAL_20	REAL	4.325	0.685
REAL_20_R3	REAL_20	REAL	4.524	0.7312
REAL_20_R3	REAL_20	REAL	4.724	0.757
REAL_20_R3	REAL_20	REAL	4.924	0.8077
REAL_20_R3	REAL_20	REAL	5.123	0.833
REAL_20_R3	REAL_20	REAL	5.323	0.8755
REAL_20_R3	REAL_20	REAL	5.522	0.9163
REAL_20_R3	REAL_20	REAL	5.721	0.9451
REAL_20_R3	REAL_20	REAL	5.921	1.012
REAL_20_R3	REAL_20	REAL	6.121	1.067
REAL_20_R3	REAL_20	REAL	6.32	1.107
REAL_20_R3	REAL_20	REAL	6.52	1.144
REAL_20_R3	REAL_20	REAL	6.719	1.181
REAL_20_R3	REAL_20	REAL	6.918	1.225
REAL_20_R3	REAL_20	REAL	7.118	1.267
REAL_20_R3	REAL_20	REAL	7.318	1.329
REAL_20_R3	REAL_20	REAL	7.517	1.363
REAL_20_R3	REAL_20	REAL	7.717	1.407
REAL_20_R3	REAL_20	REAL	7.917	1.459
REAL_20_R3	REAL_20	REAL	8.116	1.512
REAL_20_R3	REAL_20	REAL	8.316	1.548
REAL_20_R3	REAL_20	REAL	8.515	1.625
REAL_20_R3	REAL_20	REAL	8.714	1.66
REAL_20_R3	REAL_20	REAL	8.914	1.712
REAL_20_R3	REAL_20	REAL	9.114	1.754
REAL_20_R3	REAL_20	REAL	9.313	1.801
REAL_20_R3	REAL_20	REAL	9.512	1.848
REAL_20_R3	REAL_20	REAL	9.712	1.925
REAL_20_R3	REAL_20	REAL	9.911	1.966
REAL_20_R3	REAL_20	REAL	10.11	2.026
REAL_20_R3	REAL_20	REAL	10.31	2.072
REAL_20_R3	REAL_20	REAL	10.51	2.127
REAL_20_R3	REAL_20	REAL	10.71	2.198
REAL_20_R3	REAL_20	REAL	10.91	2.253
REAL_20_R3	REAL_20	REAL	11.11	2.312
REAL_20_R3	REAL_20	REAL	11.31	2.374
REAL_20_R3	REAL_20	REAL	11.51	2.439
REAL_20_R3	REAL_20	REAL	11.71	2.49
REAL_20_R3	REAL_20	REAL	11.91	2.55
REAL_20_R3	REAL_20	REAL	12.11	2.59
REAL_20_R3	REAL_20	REAL	12.3	2.667
REAL_20_R3	REAL_20	REAL	12.5	2.743
REAL_20_R3	REAL_20	REAL	12.7	2.797
REAL_20_R3	REAL_20	REAL	12.9	2.883
REAL_20_R3	REAL_20	REAL	13.1	2.936
REAL_20_R3	REAL_20	REAL	13.3	2.995
REAL_20_R3	REAL_20	REAL	13.5	3.073
REAL_20_R3	REAL_20	REAL	13.7	3.148
REAL_20_R3	REAL_20	REAL	13.9	3.224
REAL_20_R3	REAL_20	REAL	14.1	3.288
REAL_20_R3	REAL_20	REAL	14.3	3.345
REAL_20_R3	REAL_20	REAL	14.5	3.416
REAL_20_R3	REAL_20	REAL	14.7	3.494
REAL_20_R3	REAL_20	REAL	14.9	3.567
REAL_20_R3	REAL_20	REAL	15.1	3.657
REAL_20_R3	REAL_20	REAL	15.3	3.728
REAL_20_R3	REAL_20	REAL	15.5	3.785
REAL_20_R3	REAL_20	REAL	15.7	3.866
REAL_20_R3	REAL_20	REAL	15.9	3.939
REAL_20_R3	REAL_20	REAL	16.1	4.009
REAL_20_R3	REAL_20	REAL	16.29	4.095
REAL_20_R3	REAL_20	REAL	16.49	4.186
REAL_20_R3	REAL_20	REAL	16.69	4.255
REAL_20_R3	REAL_20	REAL	16.89	4.344
REAL_20_R3	REAL_20	REAL	17.09	4.425
REAL_20_R3	REAL_20	REAL	17.29	4.499
REAL_20_R3	REAL_20	REAL	17.49	4.589
REAL_20_R3	REAL_20	REAL	17.69	4.664
REAL_20_R3	REAL_20	REAL	17.89	4.748
REAL_20_R3	REAL_20	REAL	18.03	4.775
REAL_20_R3	REAL_20	REAL	18.01	4.761
REAL_20_R3	REAL_20	REAL	18	4.749
REAL_20_R3	REAL_20	REAL	18.01	4.726
REAL_20_R3	REAL_20	REAL	18.01	4.731
REAL_30_R1	REAL_30	REAL	6.4e-05	0.0008
REAL_30_R1	REAL_30	REAL	2.1e-05	0.00907
REAL_30_R1	REAL_30	REAL	4.2e-05	0.00987
REAL_30_R1	REAL_30	REAL	0.02997	0.00774
REAL_30_R1	REAL_30	REAL	0.1877	0.01494
REAL_30_R1	REAL_30	REAL	0.3937	0.01387
REAL_30_R1	REAL_30	REAL	0.5934	0.00053
REAL_30_R1	REAL_30	REAL	0.7928	0.00187
REAL_30_R1	REAL_30	REAL	0.9923	0.0104
REAL_30_R1	REAL_30	REAL	1.192	0.0056
REAL_30_R1	REAL_30	REAL	1.391	0.01947
REAL_30_R1	REAL_30	REAL	1.591	0.01761
REAL_30_R1	REAL_30	REAL	1.791	0.02534
REAL_30_R1	REAL_30	REAL	1.99	0.07229
REAL_30_R1	REAL_30	REAL	2.189	0.09469
REAL_30_R1	REAL_30	REAL	2.389	0.1075
REAL_30_R1	REAL_30	REAL	2.588	0.1454
REAL_30_R1	REAL_30	REAL	2.788	0.2129
REAL_30_R1	REAL_30	REAL	2.988	0.2393
REAL_30_R1	REAL_30	REAL	3.187	0.2771
REAL_30_R1	REAL_30	REAL	3.386	0.3161
REAL_30_R1	REAL_30	REAL	3.586	0.3454
REAL_30_R1	REAL_30	REAL	3.785	0.3849
REAL_30_R1	REAL_30	REAL	3.984	0.4313
REAL_30_R1	REAL_30	REAL	4.184	0.4729
REAL_30_R1	REAL_30	REAL	4.384	0.5159
REAL_30_R1	REAL_30	REAL	4.583	0.5247
REAL_30_R1	REAL_30	REAL	4.783	0.582
REAL_30_R1	REAL_30	REAL	4.982	0.6322
REAL_30_R1	REAL_30	REAL	5.182	0.6666
REAL_30_R1	REAL_30	REAL	5.381	0.6959
REAL_30_R1	REAL_30	REAL	5.581	0.7413
REAL_30_R1	REAL_30	REAL	5.78	0.7778
REAL_30_R1	REAL_30	REAL	5.98	0.8184
REAL_30_R1	REAL_30	REAL	6.179	0.8667
REAL_30_R1	REAL_30	REAL	6.379	0.9107
REAL_30_R1	REAL_30	REAL	6.579	0.9563
REAL_30_R1	REAL_30	REAL	6.778	1.01
REAL_30_R1	REAL_30	REAL	6.977	1.026
REAL_30_R1	REAL_30	REAL	7.177	1.077
REAL_30_R1	REAL_30	REAL	7.377	1.111
REAL_30_R1	REAL_30	REAL	7.576	1.174
REAL_30_R1	REAL_30	REAL	7.776	1.201
REAL_30_R1	REAL_30	REAL	7.975	1.26
REAL_30_R1	REAL_30	REAL	8.174	1.304
REAL_30_R1	REAL_30	REAL	8.374	1.339
REAL_30_R1	REAL_30	REAL	8.574	1.403
REAL_30_R1	REAL_30	REAL	8.773	1.442
REAL_30_R1	REAL_30	REAL	8.973	1.492
REAL_30_R1	REAL_30	REAL	9.172	1.541
REAL_30_R1	REAL_30	REAL	9.371	1.583
REAL_30_R1	REAL_30	REAL	9.571	1.646
REAL_30_R1	REAL_30	REAL	9.771	1.699
REAL_30_R1	REAL_30	REAL	9.97	1.729
REAL_30_R1	REAL_30	REAL	10.17	1.79
REAL_30_R1	REAL_30	REAL	10.37	1.854
REAL_30_R1	REAL_30	REAL	10.57	1.894
REAL_30_R1	REAL_30	REAL	10.77	1.958
REAL_30_R1	REAL_30	REAL	10.97	2.018
REAL_30_R1	REAL_30	REAL	11.17	2.061
REAL_30_R1	REAL_30	REAL	11.37	2.12
REAL_30_R1	REAL_30	REAL	11.57	2.163
REAL_30_R1	REAL_30	REAL	11.77	2.22
REAL_30_R1	REAL_30	REAL	11.97	2.282
REAL_30_R1	REAL_30	REAL	12.16	2.363
REAL_30_R1	REAL_30	REAL	12.36	2.415
REAL_30_R1	REAL_30	REAL	12.56	2.476
REAL_30_R1	REAL_30	REAL	12.76	2.527
REAL_30_R1	REAL_30	REAL	12.96	2.607
REAL_30_R1	REAL_30	REAL	13.16	2.644
REAL_30_R1	REAL_30	REAL	13.36	2.71
REAL_30_R1	REAL_30	REAL	13.56	2.801
REAL_30_R1	REAL_30	REAL	13.76	2.865
REAL_30_R1	REAL_30	REAL	13.96	2.939
REAL_30_R1	REAL_30	REAL	14.16	2.993
REAL_30_R1	REAL_30	REAL	14.36	3.057
REAL_30_R1	REAL_30	REAL	14.56	3.163
REAL_30_R1	REAL_30	REAL	14.76	3.213
REAL_30_R1	REAL_30	REAL	14.96	3.303
REAL_30_R1	REAL_30	REAL	15.16	3.396
REAL_30_R1	REAL_30	REAL	15.36	3.466
REAL_30_R1	REAL_30	REAL	15.56	3.544
REAL_30_R1	REAL_30	REAL	15.75	3.617
REAL_30_R1	REAL_30	REAL	15.95	3.697
REAL_30_R1	REAL_30	REAL	16.15	3.813
REAL_30_R1	REAL_30	REAL	16.35	3.878
REAL_30_R1	REAL_30	REAL	16.55	3.949
REAL_30_R1	REAL_30	REAL	16.75	4.047
REAL_30_R1	REAL_30	REAL	16.95	4.141
REAL_30_R1	REAL_30	REAL	17.15	4.232
REAL_30_R1	REAL_30	REAL	17.35	4.313
REAL_30_R1	REAL_30	REAL	17.55	4.402
REAL_30_R1	REAL_30	REAL	17.75	4.474
REAL_30_R1	REAL_30	REAL	17.95	4.559
REAL_30_R1	REAL_30	REAL	18.04	4.561
REAL_30_R1	REAL_30	REAL	18.01	4.538
REAL_30_R1	REAL_30	REAL	18	4.529
REAL_30_R1	REAL_30	REAL	18.01	4.509
REAL_30_R1	REAL_30	REAL	18.01	4.51
REAL_30_R2	REAL_30	REAL	4.2e-05	0.016
REAL_30_R2	REAL_30	REAL	4.2e-05	0.01014
REAL_30_R2	REAL_30	REAL	0	0.00614
REAL_30_R2	REAL_30	REAL	2.1e-05	0.00133
REAL_30_R2	REAL_30	REAL	0.01401	0.02321
REAL_30_R2	REAL_30	REAL	0.1467	0.01921
REAL_30_R2	REAL_30	REAL	0.3514	0.0032
REAL_30_R2	REAL_30	REAL	0.551	0.01654
REAL_30_R2	REAL_30	REAL	0.7509	0.0128
REAL_30_R2	REAL_30	REAL	0.9505	0.02001
REAL_30_R2	REAL_30	REAL	1.15	0.03468
REAL_30_R2	REAL_30	REAL	1.35	0.04081
REAL_30_R2	REAL_30	REAL	1.549	0.04668
REAL_30_R2	REAL_30	REAL	1.748	0.06055
REAL_30_R2	REAL_30	REAL	1.948	0.07309
REAL_30_R2	REAL_30	REAL	2.147	0.1163
REAL_30_R2	REAL_30	REAL	2.346	0.1574
REAL_30_R2	REAL_30	REAL	2.546	0.1809
REAL_30_R2	REAL_30	REAL	2.746	0.2267
REAL_30_R2	REAL_30	REAL	2.945	0.2617
REAL_30_R2	REAL_30	REAL	3.145	0.2996
REAL_30_R2	REAL_30	REAL	3.345	0.3276
REAL_30_R2	REAL_30	REAL	3.543	0.3732
REAL_30_R2	REAL_30	REAL	3.743	0.3991
REAL_30_R2	REAL_30	REAL	3.943	0.462
REAL_30_R2	REAL_30	REAL	4.142	0.5084
REAL_30_R2	REAL_30	REAL	4.342	0.5204
REAL_30_R2	REAL_30	REAL	4.541	0.5647
REAL_30_R2	REAL_30	REAL	4.74	0.6138
REAL_30_R2	REAL_30	REAL	4.94	0.6439
REAL_30_R2	REAL_30	REAL	5.14	0.6898
REAL_30_R2	REAL_30	REAL	5.339	0.7296
REAL_30_R2	REAL_30	REAL	5.539	0.7826
REAL_30_R2	REAL_30	REAL	5.738	0.8322
REAL_30_R2	REAL_30	REAL	5.937	0.8664
REAL_30_R2	REAL_30	REAL	6.137	0.8899
REAL_30_R2	REAL_30	REAL	6.337	0.9411
REAL_30_R2	REAL_30	REAL	6.536	0.9632
REAL_30_R2	REAL_30	REAL	6.736	1.001
REAL_30_R2	REAL_30	REAL	6.935	1.064
REAL_30_R2	REAL_30	REAL	7.135	1.096
REAL_30_R2	REAL_30	REAL	7.335	1.129
REAL_30_R2	REAL_30	REAL	7.534	1.183
REAL_30_R2	REAL_30	REAL	7.733	1.236
REAL_30_R2	REAL_30	REAL	7.933	1.264
REAL_30_R2	REAL_30	REAL	8.133	1.323
REAL_30_R2	REAL_30	REAL	8.332	1.39
REAL_30_R2	REAL_30	REAL	8.532	1.43
REAL_30_R2	REAL_30	REAL	8.731	1.467
REAL_30_R2	REAL_30	REAL	8.93	1.51
REAL_30_R2	REAL_30	REAL	9.13	1.553
REAL_30_R2	REAL_30	REAL	9.33	1.609
REAL_30_R2	REAL_30	REAL	9.529	1.662
REAL_30_R2	REAL_30	REAL	9.729	1.704
REAL_30_R2	REAL_30	REAL	9.928	1.732
REAL_30_R2	REAL_30	REAL	10.13	1.808
REAL_30_R2	REAL_30	REAL	10.33	1.857
REAL_30_R2	REAL_30	REAL	10.53	1.904
REAL_30_R2	REAL_30	REAL	10.73	1.958
REAL_30_R2	REAL_30	REAL	10.93	2
REAL_30_R2	REAL_30	REAL	11.12	2.069
REAL_30_R2	REAL_30	REAL	11.32	2.147
REAL_30_R2	REAL_30	REAL	11.52	2.204
REAL_30_R2	REAL_30	REAL	11.72	2.247
REAL_30_R2	REAL_30	REAL	11.92	2.31
REAL_30_R2	REAL_30	REAL	12.12	2.381
REAL_30_R2	REAL_30	REAL	12.32	2.414
REAL_30_R2	REAL_30	REAL	12.52	2.483
REAL_30_R2	REAL_30	REAL	12.72	2.537
REAL_30_R2	REAL_30	REAL	12.92	2.604
REAL_30_R2	REAL_30	REAL	13.12	2.672
REAL_30_R2	REAL_30	REAL	13.32	2.747
REAL_30_R2	REAL_30	REAL	13.52	2.816
REAL_30_R2	REAL_30	REAL	13.72	2.885
REAL_30_R2	REAL_30	REAL	13.92	2.942
REAL_30_R2	REAL_30	REAL	14.12	3.01
REAL_30_R2	REAL_30	REAL	14.32	3.092
REAL_30_R2	REAL_30	REAL	14.52	3.159
REAL_30_R2	REAL_30	REAL	14.72	3.233
REAL_30_R2	REAL_30	REAL	14.91	3.318
REAL_30_R2	REAL_30	REAL	15.11	3.41
REAL_30_R2	REAL_30	REAL	15.31	3.5
REAL_30_R2	REAL_30	REAL	15.51	3.571
REAL_30_R2	REAL_30	REAL	15.71	3.648
REAL_30_R2	REAL_30	REAL	15.91	3.735
REAL_30_R2	REAL_30	REAL	16.11	3.822
REAL_30_R2	REAL_30	REAL	16.31	3.888
REAL_30_R2	REAL_30	REAL	16.51	3.976
REAL_30_R2	REAL_30	REAL	16.71	4.088
REAL_30_R2	REAL_30	REAL	16.91	4.147
REAL_30_R2	REAL_30	REAL	17.11	4.231
REAL_30_R2	REAL_30	REAL	17.31	4.328
REAL_30_R2	REAL_30	REAL	17.51	4.415
REAL_30_R2	REAL_30	REAL	17.71	4.492
REAL_30_R2	REAL_30	REAL	17.91	4.575
REAL_30_R2	REAL_30	REAL	18.04	4.594
REAL_30_R2	REAL_30	REAL	18.01	4.589
REAL_30_R2	REAL_30	REAL	18	4.574
REAL_30_R2	REAL_30	REAL	18.01	4.569
REAL_30_R2	REAL_30	REAL	18.01	4.575
REAL_30_R3	REAL_30	REAL	1.01e-12	0.01387
REAL_30_R3	REAL_30	REAL	2.1e-05	0.00747
REAL_30_R3	REAL_30	REAL	2.1e-05	0.01414
REAL_30_R3	REAL_30	REAL	1.01e-12	0.016
REAL_30_R3	REAL_30	REAL	0.00367	0.01707
REAL_30_R3	REAL_30	REAL	0.09982	0.0144
REAL_30_R3	REAL_30	REAL	0.2955	0.00987
REAL_30_R3	REAL_30	REAL	0.4988	0.01547
REAL_30_R3	REAL_30	REAL	0.6978	0.01494
REAL_30_R3	REAL_30	REAL	0.8971	0.01654
REAL_30_R3	REAL_30	REAL	1.097	0.01681
REAL_30_R3	REAL_30	REAL	1.297	0.02934
REAL_30_R3	REAL_30	REAL	1.496	0.04641
REAL_30_R3	REAL_30	REAL	1.696	0.08669
REAL_30_R3	REAL_30	REAL	1.895	0.1304
REAL_30_R3	REAL_30	REAL	2.094	0.1582
REAL_30_R3	REAL_30	REAL	2.294	0.1886
REAL_30_R3	REAL_30	REAL	2.494	0.2366
REAL_30_R3	REAL_30	REAL	2.693	0.2521
REAL_30_R3	REAL_30	REAL	2.893	0.2777
REAL_30_R3	REAL_30	REAL	3.092	0.339
REAL_30_R3	REAL_30	REAL	3.291	0.3737
REAL_30_R3	REAL_30	REAL	3.491	0.4255
REAL_30_R3	REAL_30	REAL	3.69	0.4519
REAL_30_R3	REAL_30	REAL	3.889	0.4849
REAL_30_R3	REAL_30	REAL	4.089	0.5202
REAL_30_R3	REAL_30	REAL	4.289	0.5791
REAL_30_R3	REAL_30	REAL	4.488	0.6012
REAL_30_R3	REAL_30	REAL	4.688	0.6469
REAL_30_R3	REAL_30	REAL	4.887	0.6791
REAL_30_R3	REAL_30	REAL	5.087	0.721
REAL_30_R3	REAL_30	REAL	5.286	0.7725
REAL_30_R3	REAL_30	REAL	5.486	0.8093
REAL_30_R3	REAL_30	REAL	5.685	0.8477
REAL_30_R3	REAL_30	REAL	5.885	0.8845
REAL_30_R3	REAL_30	REAL	6.084	0.9526
REAL_30_R3	REAL_30	REAL	6.283	0.9952
REAL_30_R3	REAL_30	REAL	6.484	1.031
REAL_30_R3	REAL_30	REAL	6.683	1.062
REAL_30_R3	REAL_30	REAL	6.882	1.121
REAL_30_R3	REAL_30	REAL	7.082	1.172
REAL_30_R3	REAL_30	REAL	7.282	1.204
REAL_30_R3	REAL_30	REAL	7.481	1.235
REAL_30_R3	REAL_30	REAL	7.681	1.288
REAL_30_R3	REAL_30	REAL	7.88	1.348
REAL_30_R3	REAL_30	REAL	8.08	1.379
REAL_30_R3	REAL_30	REAL	8.279	1.435
REAL_30_R3	REAL_30	REAL	8.479	1.491
REAL_30_R3	REAL_30	REAL	8.678	1.531
REAL_30_R3	REAL_30	REAL	8.878	1.595
REAL_30_R3	REAL_30	REAL	9.077	1.637
REAL_30_R3	REAL_30	REAL	9.276	1.68
REAL_30_R3	REAL_30	REAL	9.476	1.726
REAL_30_R3	REAL_30	REAL	9.676	1.787
REAL_30_R3	REAL_30	REAL	9.875	1.838
REAL_30_R3	REAL_30	REAL	10.07	1.894
REAL_30_R3	REAL_30	REAL	10.27	1.939
REAL_30_R3	REAL_30	REAL	10.47	1.997
REAL_30_R3	REAL_30	REAL	10.67	2.053
REAL_30_R3	REAL_30	REAL	10.87	2.117
REAL_30_R3	REAL_30	REAL	11.07	2.187
REAL_30_R3	REAL_30	REAL	11.27	2.237
REAL_30_R3	REAL_30	REAL	11.47	2.287
REAL_30_R3	REAL_30	REAL	11.67	2.347
REAL_30_R3	REAL_30	REAL	11.87	2.415
REAL_30_R3	REAL_30	REAL	12.07	2.476
REAL_30_R3	REAL_30	REAL	12.27	2.546
REAL_30_R3	REAL_30	REAL	12.47	2.618
REAL_30_R3	REAL_30	REAL	12.67	2.662
REAL_30_R3	REAL_30	REAL	12.87	2.718
REAL_30_R3	REAL_30	REAL	13.07	2.798
REAL_30_R3	REAL_30	REAL	13.27	2.886
REAL_30_R3	REAL_30	REAL	13.47	2.941
REAL_30_R3	REAL_30	REAL	13.67	3.019
REAL_30_R3	REAL_30	REAL	13.86	3.082
REAL_30_R3	REAL_30	REAL	14.06	3.171
REAL_30_R3	REAL_30	REAL	14.26	3.232
REAL_30_R3	REAL_30	REAL	14.46	3.323
REAL_30_R3	REAL_30	REAL	14.66	3.406
REAL_30_R3	REAL_30	REAL	14.86	3.489
REAL_30_R3	REAL_30	REAL	15.06	3.568
REAL_30_R3	REAL_30	REAL	15.26	3.659
REAL_30_R3	REAL_30	REAL	15.46	3.738
REAL_30_R3	REAL_30	REAL	15.66	3.823
REAL_30_R3	REAL_30	REAL	15.86	3.91
REAL_30_R3	REAL_30	REAL	16.06	4.005
REAL_30_R3	REAL_30	REAL	16.26	4.097
REAL_30_R3	REAL_30	REAL	16.46	4.186
REAL_30_R3	REAL_30	REAL	16.66	4.259
REAL_30_R3	REAL_30	REAL	16.86	4.35
REAL_30_R3	REAL_30	REAL	17.06	4.428
REAL_30_R3	REAL_30	REAL	17.26	4.507
REAL_30_R3	REAL_30	REAL	17.46	4.622
REAL_30_R3	REAL_30	REAL	17.65	4.705
REAL_30_R3	REAL_30	REAL	17.85	4.803
REAL_30_R3	REAL_30	REAL	18.02	4.822
REAL_30_R3	REAL_30	REAL	18.02	4.823
REAL_30_R3	REAL_30	REAL	18	4.823
REAL_30_R3	REAL_30	REAL	18.01	4.805
REAL_30_R3	REAL_30	REAL	18.01	4.787
REAL_40_R1	REAL_40	REAL	6.4e-05	0.00027
REAL_40_R1	REAL_40	REAL	2.1e-05	0.00373
REAL_40_R1	REAL_40	REAL	0	0.00053
REAL_40_R1	REAL_40	REAL	0.00028	0.00293
REAL_40_R1	REAL_40	REAL	0.05421	0.00053
REAL_40_R1	REAL_40	REAL	0.232	0.0048
REAL_40_R1	REAL_40	REAL	0.4371	0.00027
REAL_40_R1	REAL_40	REAL	0.6364	0.0152
REAL_40_R1	REAL_40	REAL	0.8361	0.01254
REAL_40_R1	REAL_40	REAL	1.035	0.01387
REAL_40_R1	REAL_40	REAL	1.235	0.01681
REAL_40_R1	REAL_40	REAL	1.435	0.01547
REAL_40_R1	REAL_40	REAL	1.634	0.00027
REAL_40_R1	REAL_40	REAL	1.834	0.04028
REAL_40_R1	REAL_40	REAL	2.034	0.08643
REAL_40_R1	REAL_40	REAL	2.232	0.09843
REAL_40_R1	REAL_40	REAL	2.432	0.1355
REAL_40_R1	REAL_40	REAL	2.632	0.1576
REAL_40_R1	REAL_40	REAL	2.831	0.1969
REAL_40_R1	REAL_40	REAL	3.031	0.2291
REAL_40_R1	REAL_40	REAL	3.23	0.2705
REAL_40_R1	REAL_40	REAL	3.429	0.3169
REAL_40_R1	REAL_40	REAL	3.629	0.3729
REAL_40_R1	REAL_40	REAL	3.829	0.4007
REAL_40_R1	REAL_40	REAL	4.027	0.446
REAL_40_R1	REAL_40	REAL	4.227	0.4841
REAL_40_R1	REAL_40	REAL	4.427	0.5463
REAL_40_R1	REAL_40	REAL	4.626	0.5783
REAL_40_R1	REAL_40	REAL	4.826	0.6314
REAL_40_R1	REAL_40	REAL	5.025	0.6586
REAL_40_R1	REAL_40	REAL	5.225	0.725
REAL_40_R1	REAL_40	REAL	5.424	0.7706
REAL_40_R1	REAL_40	REAL	5.624	0.8264
REAL_40_R1	REAL_40	REAL	5.823	0.896
REAL_40_R1	REAL_40	REAL	6.023	0.9502
REAL_40_R1	REAL_40	REAL	6.223	0.9808
REAL_40_R1	REAL_40	REAL	6.422	1.042
REAL_40_R1	REAL_40	REAL	6.621	1.1
REAL_40_R1	REAL_40	REAL	6.821	1.15
REAL_40_R1	REAL_40	REAL	7.02	1.212
REAL_40_R1	REAL_40	REAL	7.221	1.26
REAL_40_R1	REAL_40	REAL	7.42	1.3
REAL_40_R1	REAL_40	REAL	7.619	1.368
REAL_40_R1	REAL_40	REAL	7.819	1.439
REAL_40_R1	REAL_40	REAL	8.018	1.49
REAL_40_R1	REAL_40	REAL	8.218	1.549
REAL_40_R1	REAL_40	REAL	8.417	1.593
REAL_40_R1	REAL_40	REAL	8.617	1.655
REAL_40_R1	REAL_40	REAL	8.816	1.714
REAL_40_R1	REAL_40	REAL	9.016	1.764
REAL_40_R1	REAL_40	REAL	9.215	1.837
REAL_40_R1	REAL_40	REAL	9.414	1.91
REAL_40_R1	REAL_40	REAL	9.615	1.974
REAL_40_R1	REAL_40	REAL	9.814	2.035
REAL_40_R1	REAL_40	REAL	10.01	2.093
REAL_40_R1	REAL_40	REAL	10.21	2.159
REAL_40_R1	REAL_40	REAL	10.41	2.222
REAL_40_R1	REAL_40	REAL	10.61	2.297
REAL_40_R1	REAL_40	REAL	10.81	2.35
REAL_40_R1	REAL_40	REAL	11.01	2.434
REAL_40_R1	REAL_40	REAL	11.21	2.509
REAL_40_R1	REAL_40	REAL	11.41	2.586
REAL_40_R1	REAL_40	REAL	11.61	2.632
REAL_40_R1	REAL_40	REAL	11.81	2.722
REAL_40_R1	REAL_40	REAL	12.01	2.806
REAL_40_R1	REAL_40	REAL	12.21	2.853
REAL_40_R1	REAL_40	REAL	12.41	2.93
REAL_40_R1	REAL_40	REAL	12.61	3.006
REAL_40_R1	REAL_40	REAL	12.81	3.09
REAL_40_R1	REAL_40	REAL	13.01	3.167
REAL_40_R1	REAL_40	REAL	13.21	3.242
REAL_40_R1	REAL_40	REAL	13.4	3.301
REAL_40_R1	REAL_40	REAL	13.6	3.389
REAL_40_R1	REAL_40	REAL	13.8	3.469
REAL_40_R1	REAL_40	REAL	14	3.547
REAL_40_R1	REAL_40	REAL	14.2	3.633
REAL_40_R1	REAL_40	REAL	14.4	3.718
REAL_40_R1	REAL_40	REAL	14.6	3.804
REAL_40_R1	REAL_40	REAL	14.8	3.878
REAL_40_R1	REAL_40	REAL	15	3.959
REAL_40_R1	REAL_40	REAL	15.2	4.03
REAL_40_R1	REAL_40	REAL	15.4	4.116
REAL_40_R1	REAL_40	REAL	15.6	4.194
REAL_40_R1	REAL_40	REAL	15.8	4.291
REAL_40_R1	REAL_40	REAL	16	4.381
REAL_40_R1	REAL_40	REAL	16.2	4.483
REAL_40_R1	REAL_40	REAL	16.4	4.543
REAL_40_R1	REAL_40	REAL	16.6	4.622
REAL_40_R1	REAL_40	REAL	16.8	4.713
REAL_40_R1	REAL_40	REAL	17	4.809
REAL_40_R1	REAL_40	REAL	17.19	4.888
REAL_40_R1	REAL_40	REAL	17.39	4.982
REAL_40_R1	REAL_40	REAL	17.59	5.085
REAL_40_R1	REAL_40	REAL	17.79	5.158
REAL_40_R1	REAL_40	REAL	17.98	5.227
REAL_40_R1	REAL_40	REAL	18.03	5.227
REAL_40_R1	REAL_40	REAL	18.01	5.215
REAL_40_R1	REAL_40	REAL	18.01	5.206
REAL_40_R2	REAL_40	REAL	8.5e-05	0.0032
REAL_40_R2	REAL_40	REAL	2.1e-05	0.00694
REAL_40_R2	REAL_40	REAL	0.00047	0.00667
REAL_40_R2	REAL_40	REAL	0.06012	0.01787
REAL_40_R2	REAL_40	REAL	0.2415	0.00533
REAL_40_R2	REAL_40	REAL	0.4472	0.01467
REAL_40_R2	REAL_40	REAL	0.6462	0.00907
REAL_40_R2	REAL_40	REAL	0.8453	0.02881
REAL_40_R2	REAL_40	REAL	1.045	0.03388
REAL_40_R2	REAL_40	REAL	1.245	0.06295
REAL_40_R2	REAL_40	REAL	1.444	0.09229
REAL_40_R2	REAL_40	REAL	1.644	0.1128
REAL_40_R2	REAL_40	REAL	1.843	0.1499
REAL_40_R2	REAL_40	REAL	2.042	0.1905
REAL_40_R2	REAL_40	REAL	2.242	0.2379
REAL_40_R2	REAL_40	REAL	2.442	0.271
REAL_40_R2	REAL_40	REAL	2.641	0.3233
REAL_40_R2	REAL_40	REAL	2.841	0.3486
REAL_40_R2	REAL_40	REAL	3.041	0.3788
REAL_40_R2	REAL_40	REAL	3.239	0.4335
REAL_40_R2	REAL_40	REAL	3.439	0.4583
REAL_40_R2	REAL_40	REAL	3.639	0.5009
REAL_40_R2	REAL_40	REAL	3.838	0.557
REAL_40_R2	REAL_40	REAL	4.037	0.5972
REAL_40_R2	REAL_40	REAL	4.237	0.6525
REAL_40_R2	REAL_40	REAL	4.436	0.713
REAL_40_R2	REAL_40	REAL	4.636	0.7477
REAL_40_R2	REAL_40	REAL	4.836	0.781
REAL_40_R2	REAL_40	REAL	5.035	0.8525
REAL_40_R2	REAL_40	REAL	5.234	0.8963
REAL_40_R2	REAL_40	REAL	5.434	0.9464
REAL_40_R2	REAL_40	REAL	5.633	0.9835
REAL_40_R2	REAL_40	REAL	5.833	1.036
REAL_40_R2	REAL_40	REAL	6.033	1.108
REAL_40_R2	REAL_40	REAL	6.232	1.155
REAL_40_R2	REAL_40	REAL	6.432	1.231
REAL_40_R2	REAL_40	REAL	6.631	1.26
REAL_40_R2	REAL_40	REAL	6.83	1.326
REAL_40_R2	REAL_40	REAL	7.03	1.373
REAL_40_R2	REAL_40	REAL	7.23	1.436
REAL_40_R2	REAL_40	REAL	7.429	1.493
REAL_40_R2	REAL_40	REAL	7.629	1.551
REAL_40_R2	REAL_40	REAL	7.829	1.589
REAL_40_R2	REAL_40	REAL	8.028	1.662
REAL_40_R2	REAL_40	REAL	8.228	1.721
REAL_40_R2	REAL_40	REAL	8.427	1.791
REAL_40_R2	REAL_40	REAL	8.626	1.834
REAL_40_R2	REAL_40	REAL	8.826	1.899
REAL_40_R2	REAL_40	REAL	9.026	1.954
REAL_40_R2	REAL_40	REAL	9.225	2.017
REAL_40_R2	REAL_40	REAL	9.424	2.082
REAL_40_R2	REAL_40	REAL	9.624	2.14
REAL_40_R2	REAL_40	REAL	9.823	2.206
REAL_40_R2	REAL_40	REAL	10.02	2.279
REAL_40_R2	REAL_40	REAL	10.22	2.353
REAL_40_R2	REAL_40	REAL	10.42	2.402
REAL_40_R2	REAL_40	REAL	10.62	2.467
REAL_40_R2	REAL_40	REAL	10.82	2.539
REAL_40_R2	REAL_40	REAL	11.02	2.604
REAL_40_R2	REAL_40	REAL	11.22	2.682
REAL_40_R2	REAL_40	REAL	11.42	2.751
REAL_40_R2	REAL_40	REAL	11.62	2.825
REAL_40_R2	REAL_40	REAL	11.82	2.885
REAL_40_R2	REAL_40	REAL	12.02	2.976
REAL_40_R2	REAL_40	REAL	12.22	3.033
REAL_40_R2	REAL_40	REAL	12.42	3.11
REAL_40_R2	REAL_40	REAL	12.62	3.175
REAL_40_R2	REAL_40	REAL	12.82	3.262
REAL_40_R2	REAL_40	REAL	13.02	3.344
REAL_40_R2	REAL_40	REAL	13.22	3.419
REAL_40_R2	REAL_40	REAL	13.41	3.486
REAL_40_R2	REAL_40	REAL	13.61	3.554
REAL_40_R2	REAL_40	REAL	13.81	3.661
REAL_40_R2	REAL_40	REAL	14.01	3.718
REAL_40_R2	REAL_40	REAL	14.21	3.809
REAL_40_R2	REAL_40	REAL	14.41	3.879
REAL_40_R2	REAL_40	REAL	14.61	3.959
REAL_40_R2	REAL_40	REAL	14.81	4.043
REAL_40_R2	REAL_40	REAL	15.01	4.126
REAL_40_R2	REAL_40	REAL	15.21	4.195
REAL_40_R2	REAL_40	REAL	15.41	4.277
REAL_40_R2	REAL_40	REAL	15.61	4.368
REAL_40_R2	REAL_40	REAL	15.81	4.454
REAL_40_R2	REAL_40	REAL	16.01	4.543
REAL_40_R2	REAL_40	REAL	16.21	4.614
REAL_40_R2	REAL_40	REAL	16.41	4.694
REAL_40_R2	REAL_40	REAL	16.61	4.778
REAL_40_R2	REAL_40	REAL	16.81	4.864
REAL_40_R2	REAL_40	REAL	17	4.958
REAL_40_R2	REAL_40	REAL	17.2	5.058
REAL_40_R2	REAL_40	REAL	17.4	5.142
REAL_40_R2	REAL_40	REAL	17.6	5.219
REAL_40_R2	REAL_40	REAL	17.8	5.316
REAL_40_R2	REAL_40	REAL	17.99	5.376
REAL_40_R2	REAL_40	REAL	18.03	5.353
REAL_40_R2	REAL_40	REAL	18.01	5.342
REAL_40_R2	REAL_40	REAL	18.01	5.344
REAL_40_R3	REAL_40	REAL	2.1e-05	0.0152
REAL_40_R3	REAL_40	REAL	6.4e-05	0.0104
REAL_40_R3	REAL_40	REAL	0.04071	0.00293
REAL_40_R3	REAL_40	REAL	0.2086	0.00427
REAL_40_R3	REAL_40	REAL	0.4148	0.0056
REAL_40_R3	REAL_40	REAL	0.6133	0.0112
REAL_40_R3	REAL_40	REAL	0.8131	0.01574
REAL_40_R3	REAL_40	REAL	1.013	0.04508
REAL_40_R3	REAL_40	REAL	1.212	0.06882
REAL_40_R3	REAL_40	REAL	1.412	0.1147
REAL_40_R3	REAL_40	REAL	1.612	0.1411
REAL_40_R3	REAL_40	REAL	1.811	0.1886
REAL_40_R3	REAL_40	REAL	2.01	0.2174
REAL_40_R3	REAL_40	REAL	2.21	0.2459
REAL_40_R3	REAL_40	REAL	2.409	0.2878
REAL_40_R3	REAL_40	REAL	2.609	0.338
REAL_40_R3	REAL_40	REAL	2.809	0.3881
REAL_40_R3	REAL_40	REAL	3.008	0.4252
REAL_40_R3	REAL_40	REAL	3.207	0.4543
REAL_40_R3	REAL_40	REAL	3.407	0.5263
REAL_40_R3	REAL_40	REAL	3.606	0.5756
REAL_40_R3	REAL_40	REAL	3.805	0.6154
REAL_40_R3	REAL_40	REAL	4.005	0.6621
REAL_40_R3	REAL_40	REAL	4.204	0.7077
REAL_40_R3	REAL_40	REAL	4.404	0.7698
REAL_40_R3	REAL_40	REAL	4.604	0.8005
REAL_40_R3	REAL_40	REAL	4.803	0.8683
REAL_40_R3	REAL_40	REAL	5.002	0.9485
REAL_40_R3	REAL_40	REAL	5.202	0.976
REAL_40_R3	REAL_40	REAL	5.401	1.03
REAL_40_R3	REAL_40	REAL	5.601	1.092
REAL_40_R3	REAL_40	REAL	5.801	1.141
REAL_40_R3	REAL_40	REAL	6	1.191
REAL_40_R3	REAL_40	REAL	6.199	1.252
[truncated: 7,294 more rows]
